# Supplementary material for: catena-Poly[zinc(II)-μ3-{hydrogen [1-hydr­oxy-2-(3-pyridinio)ethane-1,1-di­yl]diphospho­nato}]
Source: Acta Crystallogr Sect E Struct Rep Online. 2009 Dec 12;66(Pt 1):m59–60. doi: 10.1107/S1600536809052702 (PMC2980138; doi:10.1107/S1600536809052702)
Supplement: Supplementary file 1 [file e-66-00m59-sup1.cif]

##############################################################################
###                                                                        ###
###        Electronic paper (Acta Crystallographica Section E)             ###
###                                                                        ###
##############################################################################
#                                                                            #
# This CIF contains the data in a paper accepted for publication in Acta     #
# Crystallographica Section E. It conforms to the requirements of Notes      #
# for Authors for Section E, and has been peer reviewed under the auspices   #
# of the IUCr Commission on Journals.                                        #
#                                                                            #
# Full details of the Crystallographic Information File format               #
# are given in the paper "The Crystallographic Information File (CIF):       #
# a New Standard Archive File for Crystallography" by S. R. Hall, F. H.      #
# Allen and I. D. Brown [Acta Cryst. (1991), A47, 655-685].                  #
#                                                                            #
# The current version of the core CIF dictionary is obtainable from          #
# ftp://ftp.iucr.org/pub/cif_core.dic. The current version number is 2.4.    #
#                                                                            #
# Software is freely available for graphical display of the structure(s) in  #
# this CIF.  For information consult the CIF home page http://www.iucr.org/  #
# cif/home.html                                                              #
#                                                                            #
# This file may be used for bona fide research purposes within the           #
# scientific community so long as proper attribution is given to the journal # 
# article from which it was obtained.                                        #
#                                                                            #
##############################################################################
                                             
data_I
_audit_creation_method     SHELXL-97
_chemical_name_systematic
;
<i>catena</i>-Poly[zinc(II)-\m~3~-{hydrogen
[1-hydroxy-2-(3-pyridinio)ethane-1,1-diyl]diphosphonato}]
;
_chemical_name_common     ?
_chemical_formula_moiety     'C7 H9 N O7 P2 Zn'
_chemical_formula_sum     'C7 H9 N O7 P2 Zn'
_chemical_formula_iupac     '[Zn (C7 H9 N O7 P2)]'
_chemical_formula_weight     346.46
_chemical_melting_point     ?
_symmetry_cell_setting     monoclinic
_symmetry_space_group_name_H-M     'P 21/n'
_symmetry_space_group_name_Hall     '-P 2yn'
loop_
    _symmetry_equiv_pos_as_xyz
    'x, y, z'
    '-x+1/2, y+1/2, -z+1/2'
    '-x, -y, -z'
    'x-1/2, -y-1/2, z-1/2'
_cell_length_a     13.609(3)
_cell_length_b     5.4809(11)
_cell_length_c     14.818(3)
_cell_angle_alpha     90.00
_cell_angle_beta     101.21(3)
_cell_angle_gamma     90.00
_cell_volume     1084.2(4)
_cell_formula_units_Z     4
_cell_measurement_reflns_used     3898
_cell_measurement_theta_min     3.0520
_cell_measurement_theta_max     27.6491
_cell_measurement_temperature     293(2)
_exptl_crystal_description     'block'
_exptl_crystal_colour     'Colorless'
_exptl_crystal_size_max     0.20
_exptl_crystal_size_mid     0.12
_exptl_crystal_size_min     0.08
_exptl_crystal_density_diffrn     2.123
_exptl_crystal_density_meas     ?
_exptl_crystal_density_method     'not measured'
_exptl_crystal_F_000     696
_exptl_absorpt_coefficient_mu     2.587
_exptl_absorpt_correction_type     multi-scan
_exptl_absorpt_process_details     '(RAPID-AUTO; Rigaku, 1998)'
_exptl_absorpt_correction_T_min     0.6257
_exptl_absorpt_correction_T_max     0.8197
_exptl_special_details
;
;
_diffrn_ambient_temperature     293(2)
_diffrn_radiation_type     MoK\a
_diffrn_radiation_wavelength     0.71073
_diffrn_radiation_source     'fine-focus sealed tube'
_diffrn_radiation_monochromator     graphite
_diffrn_measurement_device_type     'Rigaku Mercury CCD area-detector'
_diffrn_measurement_method     \w
_diffrn_detector_area_resol_mean     ?
_diffrn_reflns_number     8250
_diffrn_reflns_av_R_equivalents     0.0246
_diffrn_reflns_av_sigmaI/netI     0.0193
_diffrn_reflns_theta_min     3.72
_diffrn_reflns_theta_max     27.69
_diffrn_reflns_theta_full     27.69
_diffrn_measured_fraction_theta_max     0.993
_diffrn_measured_fraction_theta_full     0.993
_diffrn_reflns_limit_h_min     -17
_diffrn_reflns_limit_h_max     17
_diffrn_reflns_limit_k_min     -7
_diffrn_reflns_limit_k_max     7
_diffrn_reflns_limit_l_min     -19
_diffrn_reflns_limit_l_max     18
_diffrn_standards_number     None
_diffrn_standards_interval_count     None
_diffrn_standards_interval_time     None
_diffrn_standards_decay_%     0
_refine_special_details
;
Refinement of <i>F</i>^2^ against ALL reflections. The weighted <i>R</i>-factor
<i>wR</i> and goodness of fit <i>S</i> are based on <i>F</i>^2^, conventional
<i>R</i>-factors <i>R</i> are based on <i>F</i>, with <i>F</i> set to zero for
negative <i>F</i>^2^. The threshold expression of <i>F</i>^2^ >
\s(<i>F</i>^2^) is used only for calculating <i>R</i>-factors(gt) <i>etc</i>.
and is not relevant to the choice of reflections for refinement.
<i>R</i>-factors based on <i>F</i>^2^ are statistically about twice as large
as those based on <i>F</i>, and <i>R</i>- factors based on ALL data will be
even larger.
;
_reflns_number_total     2519
_reflns_number_gt     2473
_reflns_threshold_expression     I>2sigma(I)
_refine_ls_structure_factor_coef     Fsqd
_refine_ls_matrix_type     full
_refine_ls_R_factor_all     0.0266
_refine_ls_R_factor_gt     0.0258
_refine_ls_wR_factor_gt     0.0607
_refine_ls_wR_factor_ref     0.0612
_refine_ls_goodness_of_fit_ref     1.037
_refine_ls_restrained_S_all     1.037
_refine_ls_number_reflns     2519
_refine_ls_number_parameters     163
_refine_ls_number_restraints     0
_refine_ls_hydrogen_treatment     constr
_refine_ls_weighting_scheme     calc
_refine_ls_weighting_details
         'calc w=1/[\s^2^(Fo^2^)+(0.0218P)^2^+1.6938P] where P=(Fo^2^+2Fc^2^)/3'
_atom_sites_solution_hydrogens     mixed
_atom_sites_solution_primary     direct
_atom_sites_solution_secondary     difmap
_refine_ls_shift/su_max     0.001
_refine_ls_shift/su_mean     0.000
_refine_diff_density_max     0.354
_refine_diff_density_min     -0.324
_refine_ls_extinction_method     none
_refine_ls_extinction_coef     ?
loop_
    _atom_type_symbol
    _atom_type_description
    _atom_type_scat_dispersion_real
    _atom_type_scat_dispersion_imag
    _atom_type_scat_source
    'C' 'C' 0.0033 0.0016
                         'International Tables Vol C Tables 4.2.6.8 and 6.1.1.4'
    'H' 'H' 0.0000 0.0000
                         'International Tables Vol C Tables 4.2.6.8 and 6.1.1.4'
    'N' 'N' 0.0061 0.0033
                         'International Tables Vol C Tables 4.2.6.8 and 6.1.1.4'
    'O' 'O' 0.0106 0.0060
                         'International Tables Vol C Tables 4.2.6.8 and 6.1.1.4'
    'P' 'P' 0.1023 0.0942
                         'International Tables Vol C Tables 4.2.6.8 and 6.1.1.4'
    'Zn' 'Zn' 0.2839 1.4301
                         'International Tables Vol C Tables 4.2.6.8 and 6.1.1.4'
_computing_data_collection     'CrystalClear (Rigaku, 2002)'
_computing_cell_refinement     'CrystalClear (Rigaku, 2002)'
_computing_data_reduction     'CrystalClear (Rigaku, 2002)'
_computing_structure_solution     'SHELXS97 (Sheldrick, 2008)'
_computing_structure_refinement     'SHELXL97 (Sheldrick, 2008)'
_computing_molecular_graphics     'SHELXTL/PC (Sheldrick, 2008)'
_computing_publication_material     'SHELXTL/PC (Sheldrick, 2008)'
loop_
    _atom_site_type_symbol
    _atom_site_label
    _atom_site_fract_x
    _atom_site_fract_y
    _atom_site_fract_z
    _atom_site_U_iso_or_equiv
    _atom_site_adp_type
    _atom_site_calc_flag
    _atom_site_refinement_flags
    _atom_site_occupancy
    _atom_site_disorder_assembly
    _atom_site_disorder_group
    Zn Zn1 0.412237(17) 0.25347(4) 0.425508(16) 0.01698(8) Uani d . 1 . .
    P P1 0.29107(4) 0.76285(9) 0.37901(3) 0.01399(11) Uani d . 1 . .
    P P2 0.36304(4) 0.92659(9) 0.57727(3) 0.01507(11) Uani d . 1 . .
    O O1 0.32521(11) 1.0088(3) 0.34936(9) 0.0191(3) Uani d . 1 . .
    O O2 0.36616(12) 0.5657(3) 0.37738(10) 0.0234(3) Uani d . 1 . .
    O O3 0.18869(11) 0.6951(3) 0.31670(10) 0.0253(3) Uani d . 1 . .
    H H3 0.1983 0.6398 0.2677 0.038 Uiso d R 1 . .
    O O4 0.37845(11) 1.1832(3) 0.54302(10) 0.0201(3) Uani d . 1 . .
    O O5 0.44985(11) 0.7562(3) 0.57500(12) 0.0259(3) Uani d . 1 . .
    O O6 0.33324(11) 0.9324(3) 0.66920(9) 0.0234(3) Uani d . 1 . .
    O O7 0.23742(11) 0.5508(3) 0.52251(10) 0.0211(3) Uani d . 1 . .
    H H7 0.2870 0.4642 0.5252 0.032 Uiso d R 1 . .
    N N1 0.10323(14) 1.1013(4) 0.71483(12) 0.0263(4) Uani d . 1 . .
    H H1 0.1173 1.2169 0.7545 0.032 Uiso calc R 1 . .
    C C1 0.25880(14) 0.7897(4) 0.49374(13) 0.0149(4) Uani d . 1 . .
    C C2 0.16165(15) 0.9394(4) 0.48646(13) 0.0190(4) Uani d . 1 . .
    H H2A 0.1753 1.1076 0.4727 0.023 Uiso calc R 1 . .
    H H2B 0.1121 0.8769 0.4357 0.023 Uiso calc R 1 . .
    C C3 0.11892(14) 0.9324(4) 0.57271(13) 0.0179(4) Uani d . 1 . .
    C C4 0.06000(17) 0.7409(4) 0.59111(16) 0.0243(5) Uani d . 1 . .
    H H4A 0.0452 0.6148 0.5487 0.029 Uiso calc R 1 . .
    C C5 0.02268(19) 0.7328(4) 0.67077(17) 0.0295(5) Uani d . 1 . .
    H H5A -0.0182 0.6046 0.6819 0.035 Uiso calc R 1 . .
    C C6 0.04682(18) 0.9168(5) 0.73327(16) 0.0301(5) Uani d . 1 . .
    H H6A 0.0239 0.9131 0.7884 0.036 Uiso calc R 1 . .
    C C7 0.13858(16) 1.1135(4) 0.63744(14) 0.0219(4) Uani d . 1 . .
    H H7A 0.1772 1.2468 0.6271 0.026 Uiso calc R 1 . .
loop_
    _atom_site_aniso_label
    _atom_site_aniso_U_11
    _atom_site_aniso_U_22
    _atom_site_aniso_U_33
    _atom_site_aniso_U_12
    _atom_site_aniso_U_13
    _atom_site_aniso_U_23
    Zn1 0.01774(13) 0.01540(13) 0.01787(13) 0.00121(9) 0.00364(9) 0.00309(9)
    P1 0.0176(2) 0.0121(2) 0.0126(2) 0.00126(18) 0.00362(18) 0.00007(17)
    P2 0.0160(2) 0.0159(2) 0.0129(2) 0.00092(19) 0.00195(17) 0.00233(18)
    O1 0.0284(8) 0.0145(7) 0.0134(6) -0.0008(6) 0.0019(5) 0.0020(5)
    O2 0.0305(8) 0.0180(7) 0.0246(7) 0.0093(6) 0.0122(6) 0.0046(6)
    O3 0.0231(8) 0.0350(9) 0.0175(7) -0.0036(7) 0.0033(6) -0.0101(6)
    O4 0.0286(8) 0.0158(7) 0.0158(7) -0.0013(6) 0.0044(6) 0.0013(6)
    O5 0.0165(7) 0.0231(8) 0.0373(9) 0.0042(6) 0.0033(6) 0.0036(7)
    O6 0.0264(8) 0.0304(8) 0.0135(6) 0.0012(7) 0.0040(6) 0.0025(6)
    O7 0.0232(7) 0.0145(7) 0.0280(8) 0.0001(6) 0.0108(6) 0.0037(6)
    N1 0.0304(10) 0.0289(10) 0.0197(9) 0.0020(8) 0.0050(7) -0.0083(8)
    C1 0.0169(9) 0.0137(9) 0.0144(9) 0.0009(7) 0.0040(7) 0.0007(7)
    C2 0.0181(9) 0.0222(10) 0.0166(9) 0.0047(8) 0.0030(7) -0.0022(8)
    C3 0.0157(9) 0.0216(10) 0.0158(9) 0.0043(8) 0.0017(7) -0.0026(8)
    C4 0.0226(10) 0.0243(11) 0.0253(11) -0.0011(8) 0.0033(8) -0.0077(9)
    C5 0.0290(12) 0.0286(12) 0.0331(12) -0.0038(9) 0.0116(10) 0.0025(10)
    C6 0.0342(12) 0.0360(13) 0.0222(10) 0.0064(10) 0.0106(9) 0.0013(10)
    C7 0.0207(10) 0.0222(10) 0.0234(10) 0.0011(8) 0.0059(8) -0.0040(9)
_geom_special_details
;
All e.s.d.'s (except the e.s.d. in the dihedral angle between two l.s. planes)
are estimated using the full covariance matrix. The cell e.s.d.'s are taken
into account individually in the estimation of e.s.d.'s in distances, angles
and torsion angles; correlations between e.s.d.'s in cell parameters are only
used when they are defined by crystal symmetry. An approximate (isotropic)
treatment of cell e.s.d.'s is used for estimating e.s.d.'s involving l.s.
planes.
;
loop_
    _geom_bond_atom_site_label_1
    _geom_bond_atom_site_label_2
    _geom_bond_site_symmetry_2
    _geom_bond_distance
    _geom_bond_publ_flag
    Zn1 O5 3_666 1.8791(16) y
    Zn1 O2 . 1.9121(15) y
    Zn1 O4 1_545 1.9243(15) y
    Zn1 O1 1_545 1.9888(15) y
    P1 O2 . 1.4907(15) y
    P1 O1 . 1.5182(15) y
    P1 O3 . 1.5594(16) y
    P1 C1 . 1.843(2) y
    P2 O6 . 1.4953(15) y
    P2 O5 . 1.5115(16) y
    P2 O4 . 1.5236(15) y
    P2 C1 . 1.851(2) y
    O1 Zn1 1_565 1.9888(15) ?
    O3 H3 . 0.8200 ?
    O4 Zn1 1_565 1.9243(15) ?
    O5 Zn1 3_666 1.8791(16) ?
    O7 C1 . 1.424(2) ?
    O7 H7 . 0.8201 ?
    N1 C7 . 1.329(3) ?
    N1 C6 . 1.330(3) ?
    N1 H1 . 0.8600 ?
    C1 C2 . 1.542(3) ?
    C2 C3 . 1.504(3) ?
    C2 H2A . 0.9700 ?
    C2 H2B . 0.9700 ?
    C3 C7 . 1.370(3) ?
    C3 C4 . 1.380(3) ?
    C4 C5 . 1.373(3) ?
    C4 H4A . 0.9300 ?
    C5 C6 . 1.366(3) ?
    C5 H5A . 0.9300 ?
    C6 H6A . 0.9300 ?
    C7 H7A . 0.9300 ?
loop_
    _geom_angle_atom_site_label_1
    _geom_angle_atom_site_label_2
    _geom_angle_atom_site_label_3
    _geom_angle_site_symmetry_1
    _geom_angle_site_symmetry_3
    _geom_angle
    _geom_angle_publ_flag
    O5 Zn1 O2 3_666 . 106.21(7) ?
    O5 Zn1 O4 3_666 1_545 114.36(7) ?
    O2 Zn1 O4 . 1_545 113.44(6) ?
    O5 Zn1 O1 3_666 1_545 117.63(7) ?
    O2 Zn1 O1 . 1_545 106.02(7) ?
    O4 Zn1 O1 1_545 1_545 99.08(6) ?
    O2 P1 O1 . . 112.93(9) ?
    O2 P1 O3 . . 110.75(9) ?
    O1 P1 O3 . . 109.18(9) ?
    O2 P1 C1 . . 111.10(9) ?
    O1 P1 C1 . . 109.71(9) ?
    O3 P1 C1 . . 102.68(9) ?
    O6 P2 O5 . . 112.64(10) ?
    O6 P2 O4 . . 111.29(9) ?
    O5 P2 O4 . . 113.84(9) ?
    O6 P2 C1 . . 108.04(9) ?
    O5 P2 C1 . . 103.62(9) ?
    O4 P2 C1 . . 106.78(9) ?
    P1 O1 Zn1 . 1_565 128.06(8) ?
    P1 O2 Zn1 . . 144.97(10) ?
    P1 O3 H3 . . 109.5 ?
    P2 O4 Zn1 . 1_565 123.97(9) ?
    P2 O5 Zn1 . 3_666 143.43(10) ?
    C1 O7 H7 . . 109.4 ?
    C7 N1 C6 . . 122.4(2) ?
    C7 N1 H1 . . 118.8 ?
    C6 N1 H1 . . 118.8 ?
    O7 C1 C2 . . 106.72(16) ?
    O7 C1 P1 . . 107.57(13) ?
    C2 C1 P1 . . 109.45(13) ?
    O7 C1 P2 . . 110.31(13) ?
    C2 C1 P2 . . 111.50(14) ?
    P1 C1 P2 . . 111.12(10) ?
    C3 C2 C1 . . 113.26(16) ?
    C3 C2 H2A . . 108.9 ?
    C1 C2 H2A . . 108.9 ?
    C3 C2 H2B . . 108.9 ?
    C1 C2 H2B . . 108.9 ?
    H2A C2 H2B . . 107.7 ?
    C7 C3 C4 . . 117.04(19) ?
    C7 C3 C2 . . 121.41(19) ?
    C4 C3 C2 . . 121.53(19) ?
    C5 C4 C3 . . 121.4(2) ?
    C5 C4 H4A . . 119.3 ?
    C3 C4 H4A . . 119.3 ?
    C6 C5 C4 . . 118.6(2) ?
    C6 C5 H5A . . 120.7 ?
    C4 C5 H5A . . 120.7 ?
    N1 C6 C5 . . 119.7(2) ?
    N1 C6 H6A . . 120.2 ?
    C5 C6 H6A . . 120.2 ?
    N1 C7 C3 . . 120.9(2) ?
    N1 C7 H7A . . 119.6 ?
    C3 C7 H7A . . 119.6 ?
loop_
    _geom_hbond_atom_site_label_D
    _geom_hbond_atom_site_label_H
    _geom_hbond_atom_site_label_A
    _geom_hbond_site_symmetry_A
    _geom_hbond_distance_DH
    _geom_hbond_distance_HA
    _geom_hbond_distance_DA
    _geom_hbond_angle_DHA
    O3 H3 O1 2_545 0.82 1.85 2.637(2) 161.1
    N1 H1 O6 2_556 0.86 1.68 2.533(2) 169.6
    O7 H7 O4 1_545 0.82 1.97 2.758(2) 162.5
data_global
_journal_date_recd_electronic     2009-11-04
_journal_date_accepted     2009-12-08
_journal_name_full     'Acta Crystallographica, Section E'
_journal_year     2010
_journal_volume     66
_journal_issue      1
_journal_page_first     m59
_journal_page_last     m60
_journal_paper_category     QM
_journal_coeditor_code     RZ2390
_publ_contact_author     'Huang, Xihe'
_publ_contact_author_email     xhhuang@fzu.edu.cn
_publ_contact_author_fax     '+86-591-87892035'
_publ_contact_author_phone     '+86-591-87893235-8404'
_publ_section_title
;
<i>catena</i>-Poly[zinc(II)-\m~3~-{hydrogen
[1-hydroxy-2-(3-pyridinio)ethane-1,1-diyl]diphosphonato}]
;
loop_
    _publ_author_name
    _publ_author_address
    'Huang, Xihe'
;  Department of Chemistry
   Fuzhou University
   Fuzhou, Fujian 350002
   People's Republic of China
;
    'Liu, Zhongqian'
;  Department of Chemistry
   Fuzhou University
   Fuzhou, Fujian 350002
   People's Republic of China
;
    'Huang, Changcang'
;  Department of Chemistry
   Fuzhou University
   Fuzhou, Fujian 350002
   People's Republic of China
;
    'Wang, Yubo'
;  Department of Chemistry
   Fuzhou University
   Fuzhou, Fujian 350002
   People's Republic of China
;
