# Supplementary material for: catena-Poly[zinc(II)-μ3-{hydrogen [1-hydr­oxy-2-(3-pyridinio)ethane-1,1-di­yl]diphospho­nato}]
Source: Acta Crystallogr Sect E Struct Rep Online. 2009 Dec 12;66(Pt 1):m59–60. doi: 10.1107/S1600536809052702 (PMC2980138; doi:10.1107/S1600536809052702)
Supplement: Supplementary file 2 [file e-66-00m59-Isup2.hkl]

# 
# h,k,l, Fc-squared, Fo-squared, sigma(Fo-squared) and status flag 
# 
data_I
_shelx_title ' P21n in P2(1)/n' 
_shelx_refln_list_code          4 
_shelx_F_calc_maximum      197.51 
_exptl_crystal_F_000       696.00 
_reflns_d_resolution_high  0.7648 
 
loop_ 
 _symmetry_equiv_pos_as_xyz 
 'x, y, z' 
 '-x+1/2, y+1/2, -z+1/2' 
 '-x, -y, -z' 
 'x-1/2, -y-1/2, z-1/2' 
 
_cell_length_a    13.6088 
_cell_length_b     5.4809 
_cell_length_c    14.8180 
_cell_angle_alpha  90.000 
_cell_angle_beta  101.207 
_cell_angle_gamma  90.000 
 
_shelx_F_squared_multiplier     1.000 
 
loop_ 
 _refln_index_h 
 _refln_index_k 
 _refln_index_l 
 _refln_F_squared_calc 
 _refln_F_squared_meas 
 _refln_F_squared_sigma 
 _refln_observed_status 
   4   0   0    19218.93    20054.16    167.14 o 
   6   0   0     2197.81     1946.64     49.11 o 
   8   0   0       16.07       11.64      2.99 o 
  10   0   0      247.66      224.25      7.60 o 
  12   0   0       30.97       34.24      3.22 o 
  14   0   0      282.23      272.15     36.22 o 
  16   0   0      181.18      177.36     13.28 o 
   1   1   0       96.01       80.79      1.25 o 
   2   1   0     4468.85     4452.38     30.57 o 
   3   1   0     2129.59     2282.97     14.94 o 
   4   1   0    13279.31    13500.98    151.27 o 
   5   1   0     2832.58     3144.28     37.76 o 
   6   1   0      409.52      457.53      4.30 o 
   7   1   0       16.79       11.06      1.53 o 
   8   1   0     2750.27     2697.37     22.66 o 
   9   1   0       94.81       95.82      3.09 o 
  10   1   0     3750.87     3731.02     30.36 o 
  11   1   0       42.67       30.71      2.45 o 
  12   1   0     1489.63     1471.60     24.43 o 
  13   1   0       86.62       85.24      9.02 o 
  14   1   0     1970.17     1981.73     42.86 o 
  15   1   0       19.20       32.26      5.37 o 
  16   1   0        8.66        5.90      2.78 o 
  17   1   0        2.04        9.86      4.26 o 
   0   2   0    10718.76    10245.24     82.58 o 
   1   2   0        6.60        6.60      0.62 o 
   2   2   0     3904.76     4047.24     37.73 o 
   3   2   0       10.28        6.95      1.00 o 
   4   2   0      516.62      653.88      7.51 o 
   5   2   0       39.54       29.39      4.41 o 
   6   2   0    11887.81    12356.39    122.45 o 
   7   2   0      412.23      440.75     12.96 o 
   8   2   0     3488.59     3581.83     27.74 o 
   9   2   0      153.52      138.03      3.16 o 
  10   2   0     5064.49     4990.50     81.74 o 
  11   2   0      152.54      148.38      6.10 o 
  12   2   0      230.33      259.92      7.63 o 
  13   2   0       90.31      105.47      7.93 o 
  14   2   0      124.47      108.73      7.02 o 
  15   2   0       58.58       53.15      7.03 o 
  16   2   0      653.47      624.78     25.28 o 
   1   3   0       42.97       50.97      2.54 o 
   2   3   0    12069.83    12032.16    133.42 o 
   3   3   0        0.05        5.60      1.71 o 
   4   3   0     3954.61     3835.99     61.58 o 
   5   3   0       59.98       68.85      3.25 o 
   6   3   0     7853.19     8001.42    100.12 o 
   7   3   0       34.54       45.77      7.08 o 
   8   3   0      163.36      165.24      7.81 o 
   9   3   0      113.93      109.03      6.79 o 
  10   3   0     1026.62     1054.12     16.20 o 
  11   3   0       33.98       38.86      3.58 o 
  12   3   0       85.98      101.51      6.69 o 
  13   3   0      137.83      124.33     11.76 o 
  14   3   0      859.34      778.57     15.41 o 
  15   3   0       34.46       37.72      7.82 o 
   0   4   0    10882.25    10705.93    250.91 o 
   1   4   0      204.80      190.57      5.80 o 
   2   4   0       32.55       33.03      4.27 o 
   3   4   0     1184.16     1146.01     25.55 o 
   4   4   0       51.01       60.20      3.15 o 
   5   4   0     2150.97     2142.92     50.43 o 
   6   4   0     2898.94     2975.07     49.15 o 
   7   4   0      336.80      348.55     14.97 o 
   8   4   0     2037.22     2043.61     27.35 o 
   9   4   0      317.13      337.24      9.05 o 
  10   4   0     1318.37     1289.86     34.48 o 
  11   4   0        9.10       11.38      2.44 o 
  12   4   0      608.58      572.12     19.19 o 
  13   4   0      115.29       96.25      7.28 o 
  14   4   0       47.54       29.00      5.18 o 
   1   5   0      318.67      308.31      8.99 o 
   2   5   0      246.32      285.32      8.20 o 
   3   5   0      209.41      199.19      7.90 o 
   4   5   0     3525.84     3602.80     43.13 o 
   5   5   0      195.47      183.44     11.34 o 
   6   5   0       46.04       54.45      5.13 o 
   7   5   0      108.86      104.17      6.78 o 
   8   5   0      909.15      901.64     16.22 o 
   9   5   0       60.38       49.70      4.73 o 
  10   5   0     1417.23     1380.28     27.83 o 
  11   5   0        0.16       11.62      2.87 o 
  12   5   0      286.37      262.03     25.95 o 
   0   6   0     8693.05     8936.77    211.24 o 
   1   6   0      217.86      223.64     10.09 o 
   2   6   0      116.88      115.31     10.05 o 
   3   6   0       21.21       23.18      3.59 o 
   4   6   0      821.47      825.99     16.83 o 
   5   6   0       18.54       20.83      3.25 o 
   6   6   0      980.91      970.04     31.67 o 
   7   6   0       14.94       16.39      5.12 o 
   8   6   0        3.30        9.13      4.08 o 
   9   6   0        4.17       12.18      3.26 o 
   1   7   0       14.36       20.50      5.28 o 
   2   7   0       38.30       22.08      3.63 o 
   3   7   0      102.46      100.66     12.02 o 
 -17   0   1     1281.63     1242.55     36.62 o 
 -15   0   1     1019.53      974.55     20.20 o 
 -13   0   1     1082.88     1077.97     20.11 o 
 -11   0   1      711.57      743.53     24.34 o 
  -9   0   1     2984.30     3138.63     81.92 o 
  -7   0   1     2127.04     2107.58     46.04 o 
  -5   0   1     5579.02     5735.56    108.17 o 
  -3   0   1    23054.91    23598.64    318.48 o 
   3   0   1       45.37       70.58      1.80 o 
   5   0   1     6038.47     5629.89     60.03 o 
   7   0   1     1106.24     1062.16     31.93 o 
   9   0   1    10607.55    11086.36    365.88 o 
  11   0   1       40.42       45.89      3.53 o 
  13   0   1       19.76       21.46      6.40 o 
  15   0   1      109.02      107.87     29.28 o 
  17   0   1     1302.44     1278.89     49.82 o 
 -17   1   1       34.56       30.92      6.33 o 
 -16   1   1       37.08       35.51      5.76 o 
 -15   1   1     1369.46     1417.02     22.59 o 
 -14   1   1       17.16       21.60      3.09 o 
 -13   1   1     1369.31     1371.39     26.39 o 
 -12   1   1       57.39       48.27      4.91 o 
 -11   1   1     2149.45     2171.44     19.98 o 
 -10   1   1      405.43      387.81     10.12 o 
  -9   1   1     2302.93     2246.97     29.37 o 
  -8   1   1       24.12       20.51      2.82 o 
  -7   1   1     4124.87     4296.49     33.83 o 
  -6   1   1     5683.41     6071.16     42.45 o 
  -5   1   1     1875.29     1534.77     33.76 o 
  -4   1   1     5252.54     5303.73     20.13 o 
  -3   1   1    23414.95    22996.69    168.70 o 
  -2   1   1        0.94        3.18      0.46 o 
  -1   1   1     6919.76     7005.88     22.67 o 
   0   1   1     7363.55     7429.87     23.32 o 
   1   1   1      116.46      144.79      1.33 o 
   2   1   1      198.93      193.27      1.38 o 
   3   1   1     4078.48     3914.79     37.04 o 
   4   1   1     9241.46     9409.09    109.70 o 
   5   1   1     4933.26     5136.37     51.71 o 
   6   1   1      340.44      363.63      6.01 o 
   7   1   1     5599.90     5685.90     44.33 o 
   8   1   1      619.84      648.61      5.76 o 
   9   1   1     5460.08     5378.51     42.36 o 
  10   1   1        8.21        9.27      1.28 o 
  11   1   1      553.50      555.26      7.38 o 
  12   1   1      679.85      699.23     10.01 o 
  13   1   1     3729.81     3760.42     39.49 o 
  14   1   1       82.49       94.68      5.85 o 
  15   1   1      191.95      186.03     24.44 o 
  16   1   1      125.88       97.51      9.33 o 
  17   1   1       16.11       22.20      4.73 o 
 -16   2   1      313.15      296.14     34.41 o 
 -15   2   1        1.28        6.84      2.96 o 
 -14   2   1        7.10        9.50      2.46 o 
 -13   2   1      354.00      352.96      9.76 o 
 -12   2   1      429.24      394.97     11.57 o 
 -11   2   1     1810.59     1826.99     26.29 o 
 -10   2   1       84.79       97.48      5.43 o 
  -9   2   1        2.40        8.47      2.44 o 
  -8   2   1       31.00       38.67      5.12 o 
  -7   2   1    13906.50    14170.76    100.99 o 
  -6   2   1     1871.11     2095.27     23.32 o 
  -5   2   1     2334.08     2389.91     25.84 o 
  -4   2   1      611.11      652.89     10.85 o 
  -3   2   1       23.00       17.38      0.81 o 
  -2   2   1       13.32        5.85      0.69 o 
  -1   2   1    17462.57    17043.40    113.68 o 
   0   2   1      795.34      884.40      4.41 o 
   1   2   1      251.26      291.57      2.45 o 
   2   2   1      788.61      682.13      6.53 o 
   3   2   1      136.84      133.28      2.92 o 
   4   2   1       89.71       88.39      1.90 o 
   5   2   1     3415.71     3336.38     71.72 o 
   6   2   1      176.34      157.05      3.81 o 
   7   2   1     3888.19     3793.54     35.39 o 
   8   2   1      111.41      105.54      5.29 o 
   9   2   1     6395.64     6181.26    109.99 o 
  10   2   1      377.46      365.70      7.18 o 
  11   2   1      429.88      433.67      8.77 o 
  12   2   1      129.88      121.82     11.35 o 
  13   2   1      362.46      387.22     10.79 o 
  14   2   1        3.76        6.38      2.45 o 
  15   2   1     1516.71     1500.53     25.44 o 
  16   2   1       25.30       21.31      4.52 o 
 -15   3   1     1212.33     1220.45     26.57 o 
 -14   3   1       15.92       14.20      3.21 o 
 -13   3   1      538.36      504.95     22.85 o 
 -12   3   1      124.77      133.95      8.94 o 
 -11   3   1     1848.12     1909.18     46.98 o 
 -10   3   1        6.30       18.70      2.87 o 
  -9   3   1       17.06       19.73      2.40 o 
  -8   3   1      342.82      308.65     13.39 o 
  -7   3   1     1722.34     1691.93     20.56 o 
  -6   3   1      382.89      406.57     13.08 o 
  -5   3   1       18.82       18.07      2.18 o 
  -4   3   1       14.73        7.71      1.80 o 
  -3   3   1     3251.21     3107.58     23.11 o 
  -2   3   1       14.96       28.37      3.21 o 
  -1   3   1     1758.33     1793.53     15.15 o 
   0   3   1      139.23      182.44      4.63 o 
   1   3   1     4506.12     4358.57     56.94 o 
   2   3   1      500.67      460.05      7.95 o 
   3   3   1    14656.19    14335.86    208.25 o 
   4   3   1      578.12      572.48     11.59 o 
   5   3   1     6160.23     6228.51     41.50 o 
   6   3   1      419.59      427.48     17.35 o 
   7   3   1     6894.49     6736.08     61.01 o 
   8   3   1      681.92      632.95     17.33 o 
   9   3   1      191.59      187.60      7.98 o 
  10   3   1       62.76       48.69      3.41 o 
  11   3   1        5.15       14.22      4.66 o 
  12   3   1       51.97       58.26      4.62 o 
  13   3   1      838.14      773.26     27.60 o 
  14   3   1       19.11       21.80      3.58 o 
  15   3   1      105.28       93.71      6.48 o 
 -14   4   1       19.97       19.98      4.09 o 
 -13   4   1      273.75      260.97     11.56 o 
 -12   4   1      464.19      468.02     22.60 o 
 -11   4   1     1282.27     1233.64     26.91 o 
 -10   4   1       17.25       15.30      6.29 o 
  -9   4   1      199.25      190.27     10.45 o 
  -8   4   1      351.59      374.27     14.83 o 
  -7   4   1     4502.36     4681.99     85.83 o 
  -6   4   1      226.63      234.88     11.80 o 
  -5   4   1     1138.79     1088.29     26.03 o 
  -4   4   1      499.49      468.66     13.50 o 
  -3   4   1       13.91       13.48      1.90 o 
  -2   4   1       71.51       66.03      4.78 o 
  -1   4   1    11193.27    11244.91     84.53 o 
   0   4   1     1317.72     1287.09     14.24 o 
   1   4   1       67.73       55.59      5.58 o 
   2   4   1       44.54       44.19      2.38 o 
   3   4   1     1222.41     1202.86     11.74 o 
   4   4   1      247.82      233.45      7.74 o 
   5   4   1      414.90      413.47      6.44 o 
   6   4   1     1129.67     1103.48     17.72 o 
   7   4   1     1490.66     1447.58     34.83 o 
   8   4   1        0.31       10.23      3.01 o 
   9   4   1     1853.87     1898.87     25.60 o 
  10   4   1      675.01      643.75     16.06 o 
  11   4   1      500.23      485.87     10.57 o 
  12   4   1        2.67        5.87      2.49 o 
  13   4   1       69.69       71.43      9.61 o 
  14   4   1      167.33      150.47     23.55 o 
 -12   5   1        6.36       13.75      3.22 o 
 -11   5   1      692.01      661.87     34.55 o 
 -10   5   1        2.99       12.16      5.08 o 
  -9   5   1     1549.48     1524.94     23.72 o 
  -8   5   1        0.07       10.41      3.25 o 
  -7   5   1      513.55      522.60     13.34 o 
  -6   5   1        1.16        8.03      2.60 o 
  -5   5   1     2507.44     2507.03     44.52 o 
  -4   5   1       78.04       72.06      4.61 o 
  -3   5   1     1416.05     1441.78     17.03 o 
  -2   5   1       15.43       15.51      3.82 o 
  -1   5   1     1956.78     1974.09     31.96 o 
   0   5   1       30.65       43.04      3.19 o 
   1   5   1      276.26      274.69     10.40 o 
   2   5   1      358.72      349.20     14.06 o 
   3   5   1     1187.72     1190.43     14.69 o 
   4   5   1     2334.37     2329.32     34.67 o 
   5   5   1      144.30      131.07      6.54 o 
   6   5   1      120.78      121.50      9.85 o 
   7   5   1      301.06      287.35      8.50 o 
   8   5   1       29.74       24.11      3.10 o 
   9   5   1     3242.78     3229.95     45.00 o 
  10   5   1      112.98      100.57      5.95 o 
  11   5   1       71.86       67.47      8.45 o 
  12   5   1        1.35        9.71      3.66 o 
  -9   6   1      128.46      107.77     14.42 o 
  -8   6   1       47.35       48.45      6.00 o 
  -7   6   1     1514.75     1555.03     50.79 o 
  -6   6   1      580.24      596.57     22.32 o 
  -5   6   1       70.56       76.25     10.52 o 
  -4   6   1      239.00      239.57     10.46 o 
  -3   6   1      309.63      296.81     11.98 o 
  -2   6   1        7.53        7.24      2.89 o 
  -1   6   1     1405.82     1452.25     19.98 o 
   0   6   1       32.82       37.85      3.21 o 
   1   6   1      986.18     1034.69     15.12 o 
   2   6   1       21.47       25.49      2.87 o 
   3   6   1      204.98      213.87      9.32 o 
   4   6   1      167.93      167.38      9.94 o 
   5   6   1     1036.55     1113.56     44.05 o 
   6   6   1       58.12       60.78     10.88 o 
   7   6   1       38.63       28.42     11.37 o 
   8   6   1      258.74      229.28     16.21 o 
   9   6   1     1029.13      998.41     45.29 o 
  -3   7   1      368.26      372.65     12.69 o 
  -2   7   1      403.46      498.11     18.76 o 
  -1   7   1       10.49        6.35      4.41 o 
   0   7   1      222.69      226.82     12.93 o 
   1   7   1      280.77      281.18     14.90 o 
   2   7   1        0.93       16.36      6.31 o 
   3   7   1      476.27      491.84     29.46 o 
 -16   0   2      281.24      259.93     17.38 o 
 -14   0   2     2159.70     2218.55     51.71 o 
 -12   0   2     1564.81     1631.93     24.52 o 
 -10   0   2      715.71      666.86     20.26 o 
  -8   0   2     3607.40     3388.94    153.77 o 
  -6   0   2     4424.34     4637.75     51.69 o 
  -4   0   2       43.51       45.72      3.34 o 
  -2   0   2     8179.49     8071.41     34.61 o 
   2   0   2    16265.78    16108.90    182.47 o 
   4   0   2     8647.45     8508.19     80.15 o 
   6   0   2    10653.13    10644.21    283.60 o 
   8   0   2    15687.08    15897.17    314.44 o 
  10   0   2       75.58       74.33      5.13 o 
  12   0   2        8.80        9.62      2.30 o 
  14   0   2      238.60      234.48     13.08 o 
  16   0   2      533.68      532.40     23.77 o 
 -17   1   2      189.08      169.54     10.19 o 
 -16   1   2      361.77      359.06     11.58 o 
 -15   1   2       13.05       17.25      3.64 o 
 -14   1   2     1220.33     1167.48     26.86 o 
 -13   1   2      654.56      615.08     26.50 o 
 -12   1   2     1756.81     1744.55     27.00 o 
 -11   1   2     1223.21     1214.74     18.25 o 
 -10   1   2      222.31      200.99     10.38 o 
  -9   1   2      201.73      224.42      6.14 o 
  -8   1   2     1685.74     1611.48     15.23 o 
  -7   1   2      399.36      385.74      6.39 o 
  -6   1   2      377.24      269.46      6.68 o 
  -5   1   2     1146.54     1248.73     15.43 o 
  -4   1   2     8292.43     7810.98     80.10 o 
  -3   1   2     2091.75     2092.32     21.95 o 
  -2   1   2     4167.39     4156.24     22.82 o 
  -1   1   2     1478.32     1570.79      5.24 o 
   0   1   2     4379.57     4447.36     18.63 o 
   1   1   2     6978.02     6846.03     36.94 o 
   2   1   2    39009.08    37709.55    275.15 o 
   3   1   2     7184.43     7605.20     49.47 o 
   4   1   2      127.43      159.31      4.20 o 
   5   1   2     7407.52     7707.44     63.80 o 
   6   1   2    13579.15    13994.57    132.71 o 
   7   1   2      581.63      668.74     11.98 o 
   8   1   2     4115.76     4110.63     52.03 o 
   9   1   2     3256.16     3405.63     34.77 o 
  10   1   2     1131.29     1095.00     27.04 o 
  11   1   2      458.40      474.82     11.85 o 
  12   1   2     4031.79     4069.05     42.99 o 
  13   1   2      490.85      477.28     11.00 o 
  14   1   2      283.87      282.04     13.28 o 
  15   1   2       78.63       75.67      6.36 o 
  16   1   2       34.71       27.78      8.39 o 
 -16   2   2      588.23      588.49     14.91 o 
 -15   2   2      132.56      121.54      9.97 o 
 -14   2   2      689.92      662.90     28.23 o 
 -13   2   2       80.22       75.54      7.06 o 
 -12   2   2      657.63      631.93     13.48 o 
 -11   2   2      397.74      368.04      9.54 o 
 -10   2   2       39.21       54.61      3.85 o 
  -9   2   2       69.03       83.92      6.98 o 
  -8   2   2     8987.07     9190.30     60.01 o 
  -7   2   2     1152.83     1222.99     12.69 o 
  -6   2   2     1914.61     1860.26     22.50 o 
  -5   2   2     1833.27     1909.71     21.31 o 
  -4   2   2       65.08       86.86      4.12 o 
  -3   2   2      450.57      504.53      4.21 o 
  -2   2   2    12731.08    10378.72    146.97 o 
  -1   2   2     3639.32     3670.61     19.06 o 
   0   2   2     3462.69     3726.42     19.41 o 
   1   2   2      229.46      250.66      2.25 o 
   2   2   2      183.88      115.04      1.55 o 
   3   2   2     2167.01     2138.91     22.74 o 
   4   2   2     4016.98     4052.38     40.72 o 
   5   2   2      121.28      117.12      3.53 o 
   6   2   2     5230.30     5507.63     68.92 o 
   7   2   2     2396.26     2395.13     32.93 o 
   8   2   2     1520.25     1447.54     24.08 o 
   9   2   2       49.96       42.85      2.65 o 
  10   2   2      958.00     1004.86     12.28 o 
  11   2   2      571.29      550.64     16.20 o 
  12   2   2      475.85      476.14     12.57 o 
  13   2   2      165.83      153.86      8.64 o 
  14   2   2      886.99      848.41     15.39 o 
  15   2   2        1.92       10.54      3.24 o 
  16   2   2     2018.32     1964.97     41.69 o 
 -16   3   2     1362.67     1351.26     68.98 o 
 -15   3   2       10.35       13.80      4.99 o 
 -14   3   2      242.23      236.18     23.27 o 
 -13   3   2      206.93      200.34     17.49 o 
 -12   3   2     2226.48     2193.41     29.88 o 
 -11   3   2        2.83        5.99      1.91 o 
 -10   3   2      670.29      744.48     14.91 o 
  -9   3   2      101.04      104.02      5.47 o 
  -8   3   2       60.35       46.84      5.75 o 
  -7   3   2       35.55       35.71      2.92 o 
  -6   3   2     2109.02     2195.36     26.16 o 
  -5   3   2       11.59       13.36      1.00 o 
  -4   3   2     5904.43     6056.87     87.23 o 
  -3   3   2      158.80      187.67      4.54 o 
  -2   3   2     3945.41     4256.71     50.17 o 
  -1   3   2       27.65       31.53      1.64 o 
   0   3   2      574.50      564.66      9.24 o 
   1   3   2      643.50      683.00      9.58 o 
   2   3   2    14163.69    13824.79    185.12 o 
   3   3   2       61.23       56.20      1.74 o 
   4   3   2      182.59      163.67      3.73 o 
   5   3   2      269.85      221.14      5.61 o 
   6   3   2     7914.92     7687.82     77.21 o 
   7   3   2      245.55      228.43     12.79 o 
   8   3   2     1224.45     1228.49     21.00 o 
   9   3   2       41.06       44.19      4.74 o 
  10   3   2       24.54       26.44      5.31 o 
  11   3   2       45.39       40.56      4.45 o 
  12   3   2     1832.02     1751.62     27.92 o 
  13   3   2       60.43       76.26     11.36 o 
  14   3   2       53.27       49.03      6.07 o 
  15   3   2      103.30      124.11     13.82 o 
 -14   4   2      418.40      405.89     44.04 o 
 -13   4   2       76.56       85.83      7.29 o 
 -12   4   2      782.22      736.26     21.72 o 
 -11   4   2        5.70        8.11      2.33 o 
 -10   4   2       36.44       31.82      4.35 o 
  -9   4   2      194.59      224.36      9.60 o 
  -8   4   2     3539.06     3518.09     45.05 o 
  -7   4   2       61.48       63.48      4.37 o 
  -6   4   2      751.10      760.51     25.36 o 
  -5   4   2     1504.51     1519.35     33.55 o 
  -4   4   2       31.46       28.92      4.42 o 
  -3   4   2      628.32      598.39     13.44 o 
  -2   4   2     6611.49     6673.19     67.51 o 
  -1   4   2      960.53      918.03     11.30 o 
   0   4   2     2479.78     2426.46     20.98 o 
   1   4   2     1156.15     1184.32     12.12 o 
   2   4   2     1921.03     1909.29     28.73 o 
   3   4   2     6811.21     6782.00     72.72 o 
   4   4   2      250.54      260.28      8.55 o 
   5   4   2     1578.03     1605.85     18.88 o 
   6   4   2     4267.69     4298.09     52.06 o 
   7   4   2      614.98      581.51     10.53 o 
   8   4   2     1259.73     1268.32     23.61 o 
   9   4   2       43.65       41.12      4.09 o 
  10   4   2      812.74      799.11     19.09 o 
  11   4   2      421.26      372.07     21.01 o 
  12   4   2       66.79       68.08      7.63 o 
  13   4   2      307.74      302.88     19.43 o 
 -12   5   2      434.64      426.25     24.18 o 
 -11   5   2        2.74       13.12      4.20 o 
 -10   5   2      308.19      309.72     14.16 o 
  -9   5   2      274.76      249.75     11.14 o 
  -8   5   2      824.47      765.25     22.27 o 
  -7   5   2        9.77        6.61      2.52 o 
  -6   5   2      881.02      840.06     13.52 o 
  -5   5   2      270.82      248.62      7.97 o 
  -4   5   2     2976.83     3085.52     32.93 o 
  -3   5   2       39.68       34.78      4.77 o 
  -2   5   2      414.14      399.43      7.54 o 
  -1   5   2      281.50      284.53      7.68 o 
   0   5   2     2895.64     2942.73     33.07 o 
   1   5   2     1471.57     1523.65     17.80 o 
   2   5   2     3446.98     3484.27     37.71 o 
   3   5   2        0.56        9.96      2.09 o 
   4   5   2      812.58      819.32     13.79 o 
   5   5   2      386.14      367.94      7.78 o 
   6   5   2      774.15      745.73     17.06 o 
   7   5   2        8.06        6.65      2.00 o 
   8   5   2      545.99      534.08     20.80 o 
   9   5   2       52.90       39.10      6.33 o 
  10   5   2      621.55      604.27     16.24 o 
  11   5   2       50.45       36.05      7.02 o 
  -9   6   2       96.88      104.30     12.43 o 
  -8   6   2     2502.29     2424.74     58.71 o 
  -7   6   2      340.37      327.17     10.21 o 
  -6   6   2       13.88       15.92      3.28 o 
  -5   6   2       12.58       18.30      3.31 o 
  -4   6   2       10.87       13.14      4.51 o 
  -3   6   2       44.12       41.43      6.46 o 
  -2   6   2      938.50      995.50     17.12 o 
  -1   6   2       24.79       12.74      2.37 o 
   0   6   2     1096.04     1102.51     18.35 o 
   1   6   2       35.82       31.79      4.25 o 
   2   6   2      641.74      633.95     17.08 o 
   3   6   2        5.86       20.61      3.78 o 
   4   6   2     1302.26     1343.26     42.84 o 
   5   6   2        0.21        6.81      2.84 o 
   6   6   2      701.29      688.29     22.16 o 
   7   6   2       70.10       68.02      7.79 o 
   8   6   2     1666.04     1599.20     31.39 o 
  -3   7   2      436.42      429.09     14.20 o 
  -2   7   2      284.94      310.56     11.37 o 
  -1   7   2       84.14       94.75     16.28 o 
   0   7   2      233.21      230.21     13.36 o 
   1   7   2      173.25      158.52     10.64 o 
   2   7   2     1366.83     1312.96     35.32 o 
 -17   0   3      399.79      357.52     16.20 o 
 -15   0   3     2695.19     2642.42    109.43 o 
 -13   0   3     1844.56     1944.86     31.65 o 
 -11   0   3      188.18      194.65     10.79 o 
  -9   0   3     9066.44     8849.77    233.74 o 
  -7   0   3     1724.49     1797.59     40.49 o 
  -5   0   3       44.35       76.76      3.42 o 
  -3   0   3    12646.10    12488.25    138.18 o 
  -1   0   3     4612.27     4361.24     17.56 o 
   1   0   3        9.66       14.52      1.65 o 
   3   0   3      587.46      883.56     13.94 o 
   5   0   3    10675.35    10442.08    173.95 o 
   7   0   3     1192.93     1100.79     27.08 o 
   9   0   3    13887.01    14254.19    208.54 o 
  11   0   3        4.54        7.36      2.18 o 
  13   0   3     3307.51     3396.43     51.51 o 
  15   0   3     1459.69     1513.57     94.53 o 
 -17   1   3      720.74      688.45     14.22 o 
 -16   1   3       49.22       69.35      5.11 o 
 -15   1   3      960.01      944.66     16.51 o 
 -14   1   3      202.38      202.98     13.39 o 
 -13   1   3     1697.02     1634.95     65.72 o 
 -12   1   3       29.06       29.44      3.66 o 
 -11   1   3      134.77      151.91      6.88 o 
 -10   1   3      360.61      312.86      7.47 o 
  -9   1   3      226.16      197.72      6.44 o 
  -8   1   3        2.55        9.27      1.40 o 
  -7   1   3     2730.52     2847.47     41.05 o 
  -6   1   3      863.70      822.31      6.79 o 
  -5   1   3     7465.40     7039.45     61.15 o 
  -4   1   3      676.70      672.48      5.88 o 
  -3   1   3      517.49      484.71      3.56 o 
  -2   1   3     1560.01     1458.73     18.48 o 
  -1   1   3     1381.00     1315.12      5.55 o 
   0   1   3     1254.05     1286.22      9.93 o 
   1   1   3    14422.62    14643.74    136.76 o 
   2   1   3     8932.28     8921.09     65.90 o 
   3   1   3     2277.11     2596.99     24.75 o 
   4   1   3       39.49       33.65      2.09 o 
   5   1   3     9240.66     9459.98    114.90 o 
   6   1   3      524.28      508.51      8.25 o 
   7   1   3       14.40       22.17      4.22 o 
   8   1   3      664.26      643.55     21.94 o 
   9   1   3     2342.59     2305.70     30.52 o 
  10   1   3      463.03      434.21      8.20 o 
  11   1   3     3920.38     3970.53     43.15 o 
  12   1   3      824.00      791.91     13.62 o 
  13   1   3      613.82      627.88     13.32 o 
  14   1   3        1.43        4.86      2.16 o 
  15   1   3       36.69       26.70      3.79 o 
  16   1   3      135.86      121.35      6.65 o 
 -17   2   3      499.07      501.20     14.05 o 
 -16   2   3       14.49        9.93      3.27 o 
 -15   2   3      833.63      825.67     40.12 o 
 -14   2   3       92.70       90.78      9.04 o 
 -13   2   3      677.91      662.94     26.54 o 
 -12   2   3      458.78      424.71     29.04 o 
 -11   2   3      682.89      667.92     31.26 o 
 -10   2   3        7.54       10.66      3.80 o 
  -9   2   3     5657.78     5713.70     52.80 o 
  -8   2   3      469.23      473.58     13.19 o 
  -7   2   3     2830.59     2985.09     31.21 o 
  -6   2   3      385.59      477.27     10.47 o 
  -5   2   3      189.99      229.58      5.90 o 
  -4   2   3      589.25      571.48      5.10 o 
  -3   2   3       36.78      103.47      3.12 o 
  -2   2   3     1626.71     1786.15     11.41 o 
  -1   2   3    15622.33    15758.97    102.68 o 
   0   2   3      146.87      171.97      2.98 o 
   1   2   3       61.98       23.70      1.20 o 
   2   2   3     1565.53     1679.21     19.90 o 
   3   2   3     5312.90     5291.98     31.17 o 
   4   2   3     3783.39     3840.35     44.97 o 
   5   2   3       88.28       55.35      3.09 o 
   6   2   3        5.23        6.55      1.20 o 
   7   2   3     6645.82     6631.85    106.81 o 
   8   2   3     1164.17     1133.13     31.56 o 
   9   2   3      939.36      912.09     30.88 o 
  10   2   3      188.84      168.24      6.49 o 
  11   2   3       10.78       16.51      2.93 o 
  12   2   3        0.10       16.17      5.95 o 
  13   2   3       34.63       31.52      7.34 o 
  14   2   3       23.32       24.67      9.44 o 
  15   2   3     3749.76     3621.99     85.78 o 
 -16   3   3      204.48      207.08     13.15 o 
 -15   3   3     2461.34     2432.60     59.89 o 
 -14   3   3      183.68      158.44     11.27 o 
 -13   3   3      401.69      372.37     33.51 o 
 -12   3   3        6.52       11.02      2.77 o 
 -11   3   3     1980.88     2080.70     37.04 o 
 -10   3   3       20.23       21.46      3.62 o 
  -9   3   3      570.95      576.05     26.59 o 
  -8   3   3        1.86        4.76      2.28 o 
  -7   3   3     1659.78     1610.12     22.11 o 
  -6   3   3       81.14       83.92      5.60 o 
  -5   3   3     8972.45     9159.91    204.94 o 
  -4   3   3        1.85        5.58      1.34 o 
  -3   3   3      584.40      549.77     16.40 o 
  -2   3   3     1381.60     1568.13     21.75 o 
  -1   3   3       85.76       73.45      2.54 o 
   0   3   3     1398.59     1506.51     16.89 o 
   1   3   3     7676.36     7730.65     48.16 o 
   2   3   3      100.86      110.11      3.30 o 
   3   3   3      927.60      867.70     15.63 o 
   4   3   3      385.88      351.63      7.74 o 
   5   3   3     4785.99     4550.56    112.09 o 
   6   3   3        4.92        5.30      2.44 o 
   7   3   3     2496.98     2417.91     49.00 o 
   8   3   3       29.59       32.11      1.83 o 
   9   3   3       15.73       19.07      2.41 o 
  10   3   3       64.84       79.44      5.00 o 
  11   3   3     5519.52     5324.18    159.12 o 
  12   3   3      252.58      232.70     21.23 o 
  13   3   3      109.46       83.80      6.07 o 
  14   3   3      165.73      127.93      8.74 o 
  15   3   3      336.03      270.43     33.75 o 
 -14   4   3        3.55       13.72      3.39 o 
 -13   4   3      359.85      341.91      9.16 o 
 -12   4   3      271.83      270.98     24.24 o 
 -11   4   3      205.62      183.70     17.33 o 
 -10   4   3      332.45      279.26     10.98 o 
  -9   4   3     2575.52     2688.50     46.91 o 
  -8   4   3      276.19      276.91      7.60 o 
  -7   4   3     1024.30     1036.12     16.09 o 
  -6   4   3      179.80      180.66      7.80 o 
  -5   4   3      371.11      348.74     10.74 o 
  -4   4   3     2835.32     2742.29     48.55 o 
  -3   4   3     3856.71     3821.94     41.94 o 
  -2   4   3        2.65        3.77      1.42 o 
  -1   4   3     2735.04     2735.11     23.33 o 
   0   4   3     2876.85     2861.07     24.04 o 
   1   4   3     2558.22     2576.53     21.85 o 
   2   4   3      328.93      298.66     11.88 o 
   3   4   3       28.23       29.68      2.21 o 
   4   4   3     1630.05     1609.09     28.28 o 
   5   4   3      369.89      364.52      7.62 o 
   6   4   3        1.63        8.37      1.84 o 
   7   4   3     1263.94     1252.74     18.07 o 
   8   4   3      910.01      906.18     17.80 o 
   9   4   3     1324.42     1347.80     21.51 o 
  10   4   3      134.31      123.77      7.67 o 
  11   4   3        4.14        8.15      6.23 o 
  12   4   3      352.59      371.10     12.19 o 
  13   4   3       81.46       79.14      6.56 o 
 -12   5   3       26.88       19.92      4.57 o 
 -11   5   3      155.55      159.81     12.10 o 
 -10   5   3       26.72       29.16      4.01 o 
  -9   5   3       51.40       58.52      7.97 o 
  -8   5   3      211.86      205.03     11.63 o 
  -7   5   3      189.41      171.51     11.23 o 
  -6   5   3       44.28       48.21      4.70 o 
  -5   5   3     3160.27     3239.11     82.94 o 
  -4   5   3      126.37      137.95     10.53 o 
  -3   5   3       43.32       42.96      2.86 o 
  -2   5   3      196.73      217.05      7.33 o 
  -1   5   3     1457.07     1423.66     16.82 o 
   0   5   3       48.77       47.79      3.03 o 
   1   5   3     2949.09     3048.49     37.32 o 
   2   5   3       87.42       89.52      3.15 o 
   3   5   3       89.91       92.24      4.50 o 
   4   5   3      184.39      180.82     11.33 o 
   5   5   3     2759.10     2631.49     33.06 o 
   6   5   3       13.43       15.21      3.90 o 
   7   5   3        8.45       14.35      3.68 o 
   8   5   3       10.68       17.51      5.08 o 
   9   5   3      308.57      305.33     15.21 o 
  10   5   3      190.62      190.90     14.17 o 
  11   5   3     1087.83     1103.36     77.33 o 
  -9   6   3     2616.92     2628.86     54.15 o 
  -8   6   3       47.59       40.98      5.67 o 
  -7   6   3      261.62      257.61     14.58 o 
  -6   6   3       13.83       17.76      3.06 o 
  -5   6   3       95.53       99.98      7.65 o 
  -4   6   3       18.46       19.85      4.78 o 
  -3   6   3     1043.04     1052.46     17.15 o 
  -2   6   3       12.83       18.30      4.31 o 
  -1   6   3      549.90      545.11     14.77 o 
   0   6   3       42.08       43.20      3.02 o 
   1   6   3      221.26      238.49     10.11 o 
   2   6   3       45.77       45.01      5.93 o 
   3   6   3       30.52       41.82      5.49 o 
   4   6   3      255.77      256.22     18.28 o 
   5   6   3     1109.28     1096.14     46.05 o 
   6   6   3      313.24      290.72     20.31 o 
   7   6   3      499.98      485.43     48.01 o 
   8   6   3      191.19      190.73     16.91 o 
  -2   7   3      353.58      363.72     12.75 o 
  -1   7   3      267.90      264.07     15.21 o 
   0   7   3       45.84       42.76      8.59 o 
   1   7   3     1187.07     1340.89     51.12 o 
 -16   0   4      205.90      194.23     20.61 o 
 -14   0   4      118.23      107.46      9.54 o 
 -12   0   4     2739.88     2779.07     44.05 o 
 -10   0   4     9812.12     9981.56    146.76 o 
  -8   0   4     4370.59     4523.27     42.53 o 
  -6   0   4        1.47       11.62      1.62 o 
  -4   0   4     8650.17     8315.21    109.30 o 
  -2   0   4     1120.23     1062.29     18.11 o 
   0   0   4     9423.74     9702.18     64.14 o 
   2   0   4      709.57      704.17      7.30 o 
   4   0   4      366.46      497.12     18.63 o 
   6   0   4     2811.51     2905.31     37.60 o 
   8   0   4    12437.75    12889.28     99.50 o 
  10   0   4     1414.77     1411.72     27.55 o 
  12   0   4       39.06       36.84      6.13 o 
  14   0   4     4869.82     4995.01     81.62 o 
  16   0   4       10.37       12.81      4.73 o 
 -17   1   4      138.08      136.13      8.58 o 
 -16   1   4      591.71      566.38     19.97 o 
 -15   1   4       15.96        6.13      6.09 o 
 -14   1   4     1269.69     1267.41     31.18 o 
 -13   1   4      680.41      659.42     19.17 o 
 -12   1   4     2462.90     2547.28     28.80 o 
 -11   1   4      765.60      735.26     14.80 o 
 -10   1   4       39.64       32.84      3.35 o 
  -9   1   4       38.75       37.08      1.87 o 
  -8   1   4     2773.53     2967.40     28.54 o 
  -7   1   4      289.32      307.45      5.48 o 
  -6   1   4    11464.04    11159.86    172.78 o 
  -5   1   4      227.80      196.63      3.22 o 
  -4   1   4       48.18       45.65      1.65 o 
  -3   1   4      355.89      373.44      3.83 o 
  -2   1   4      253.35      218.44      3.38 o 
  -1   1   4      678.53      616.94      3.22 o 
   0   1   4    18829.51    18382.47    155.05 o 
   1   1   4      564.54      557.31      4.38 o 
   2   1   4     4424.41     4551.00     52.87 o 
   3   1   4     2079.77     2159.87     16.13 o 
   4   1   4    14488.78    14519.72    109.92 o 
   5   1   4     2549.09     2622.06     34.79 o 
   6   1   4     3407.87     3502.05     60.87 o 
   7   1   4      216.82      221.63      6.63 o 
   8   1   4      562.64      580.70      8.21 o 
   9   1   4     2053.65     2081.10     49.94 o 
  10   1   4     2873.45     2962.52     26.08 o 
  11   1   4       14.36        9.55      3.20 o 
  12   1   4      298.37      336.09      6.41 o 
  13   1   4      310.41      324.71     14.24 o 
  14   1   4      220.75      240.87     14.05 o 
  15   1   4       35.18       23.66     14.71 o 
  16   1   4        9.42       13.61      2.71 o 
 -17   2   4       28.49       27.41      3.99 o 
 -16   2   4     2324.34     2396.18     48.14 o 
 -15   2   4      159.84      156.88     10.02 o 
 -14   2   4      205.75      210.53     23.16 o 
 -13   2   4       10.96        8.14      2.40 o 
 -12   2   4      201.31      188.44      7.77 o 
 -11   2   4      829.65      834.60     16.98 o 
 -10   2   4     6370.05     6678.58     65.65 o 
  -9   2   4        0.47        2.80      1.10 o 
  -8   2   4      551.21      569.42      7.92 o 
  -7   2   4      349.70      349.52     11.83 o 
  -6   2   4      664.93      718.87      6.94 o 
  -5   2   4      247.79      291.70      4.99 o 
  -4   2   4      150.87      214.01      3.52 o 
  -3   2   4       11.62       17.79      0.88 o 
  -2   2   4     6671.91     6120.56     35.84 o 
  -1   2   4      206.18      201.97      2.89 o 
   0   2   4     2586.54     2474.80     20.30 o 
   1   2   4        4.94       23.98      1.26 o 
   2   2   4     7746.39     7815.28     59.92 o 
   3   2   4      131.72      101.66      4.56 o 
   4   2   4     4033.20     3909.63     49.25 o 
   5   2   4      285.04      318.63      6.55 o 
   6   2   4     2743.42     2710.53     58.34 o 
   7   2   4       43.76       51.67      3.96 o 
   8   2   4     7381.79     7538.16    171.50 o 
   9   2   4      246.43      228.98      7.21 o 
  10   2   4      162.54      156.18      7.47 o 
  11   2   4       75.45       64.60      5.80 o 
  12   2   4        4.90        7.40      2.61 o 
  13   2   4       17.17       20.42      3.81 o 
  14   2   4     1426.57     1345.96     23.07 o 
  15   2   4      146.22      120.05     13.76 o 
 -16   3   4      632.90      659.50     16.83 o 
 -15   3   4       54.99       46.79      6.99 o 
 -14   3   4      108.87      100.49      7.04 o 
 -13   3   4        0.04       14.72      3.52 o 
 -12   3   4     1131.62     1165.03     38.43 o 
 -11   3   4       29.66       38.10      4.22 o 
 -10   3   4      518.55      563.60     12.90 o 
  -9   3   4      285.46      262.97     11.09 o 
  -8   3   4     1949.30     1909.50     70.23 o 
  -7   3   4      780.30      780.38     16.18 o 
  -6   3   4     8347.19     8573.09     55.83 o 
  -5   3   4      233.65      227.95      6.60 o 
  -4   3   4      273.69      273.37      6.37 o 
  -3   3   4      579.09      607.61     15.28 o 
  -2   3   4     7103.15     7425.10     93.98 o 
  -1   3   4      234.03      249.87      7.32 o 
   0   3   4     2267.47     2092.04     20.71 o 
   1   3   4        6.60        9.11      0.83 o 
   2   3   4        0.98        7.04      1.61 o 
   3   3   4       28.68       23.33      3.52 o 
   4   3   4     1454.46     1369.30     16.70 o 
   5   3   4       54.85       47.55      1.62 o 
   6   3   4      361.67      363.32      9.85 o 
   7   3   4        1.57        6.09      1.38 o 
   8   3   4     7302.88     7735.54    212.71 o 
   9   3   4       10.39       24.60      2.52 o 
  10   3   4     1147.13     1182.99     27.35 o 
  11   3   4        0.38        6.66      3.24 o 
  12   3   4     3647.52     3645.86     65.35 o 
  13   3   4       17.34       13.31      2.91 o 
  14   3   4      547.04      548.74     15.00 o 
 -14   4   4      251.64      257.85     11.69 o 
 -13   4   4        0.44        6.33      4.57 o 
 -12   4   4       98.01      110.00      7.69 o 
 -11   4   4      194.46      179.28      8.99 o 
 -10   4   4     2395.59     2516.84     62.63 o 
  -9   4   4        2.93       14.99      8.50 o 
  -8   4   4      450.96      469.31      9.23 o 
  -7   4   4      899.60      871.48     14.04 o 
  -6   4   4      126.54      111.79      4.93 o 
  -5   4   4      951.37      888.75      9.58 o 
  -4   4   4     1335.95     1287.74     15.83 o 
  -3   4   4       25.88       33.07      2.21 o 
  -2   4   4     3416.36     3508.67     38.84 o 
  -1   4   4      241.67      198.36      9.03 o 
   0   4   4     2590.17     2564.56     42.65 o 
   1   4   4      212.27      209.37      7.06 o 
   2   4   4     2956.87     2964.71     39.86 o 
   3   4   4      298.30      292.17      9.81 o 
   4   4   4     1657.12     1600.96     33.21 o 
   5   4   4       43.25       43.43      2.15 o 
   6   4   4      971.24      956.66     25.53 o 
   7   4   4        0.54       15.80      4.90 o 
   8   4   4     5558.25     5270.07    133.57 o 
   9   4   4      277.74      275.43      8.30 o 
  10   4   4       33.76       22.51     11.21 o 
  11   4   4      809.75      801.05     33.90 o 
  12   4   4        5.78       11.03      3.53 o 
  13   4   4      307.14      263.08     11.96 o 
 -12   5   4      598.47      594.44     27.41 o 
 -11   5   4        2.55       12.57      3.26 o 
 -10   5   4       84.36      108.90     12.55 o 
  -9   5   4       48.59       45.75      4.02 o 
  -8   5   4        5.50       18.13      4.32 o 
  -7   5   4       18.76       20.16      2.82 o 
  -6   5   4     4291.45     4208.01     50.71 o 
  -5   5   4      452.60      437.64     10.28 o 
  -4   5   4       13.72       17.68      2.00 o 
  -3   5   4        1.48        4.59      1.44 o 
  -2   5   4      201.46      199.56     10.67 o 
  -1   5   4        0.01        5.32      1.40 o 
   0   5   4     4098.58     4096.08     44.32 o 
   1   5   4        1.88       10.09      2.60 o 
   2   5   4     1149.85     1163.11     18.46 o 
   3   5   4      267.08      249.19      5.48 o 
   4   5   4     5386.56     5307.03    103.14 o 
   5   5   4        6.50       16.27      4.66 o 
   6   5   4      890.87      867.33     25.45 o 
   7   5   4       38.83       48.12      5.68 o 
   8   5   4       34.20       34.73      5.81 o 
   9   5   4       60.63       57.25      8.56 o 
  10   5   4      617.64      616.38     16.32 o 
  11   5   4       17.01       17.77      6.68 o 
  -9   6   4        0.28        3.83      2.26 o 
  -8   6   4     1435.88     1467.94     24.63 o 
  -7   6   4       23.96       27.66      3.79 o 
  -6   6   4       81.34       93.38      4.90 o 
  -5   6   4       11.57       13.34      3.09 o 
  -4   6   4      975.06      978.17     25.87 o 
  -3   6   4        0.23        1.33      1.62 o 
  -2   6   4      779.38      795.41     36.20 o 
  -1   6   4       89.14      102.86      6.01 o 
   0   6   4     1129.38     1181.90     19.00 o 
   1   6   4       26.08       40.77      6.02 o 
   2   6   4      330.70      322.58     13.11 o 
   3   6   4       68.71       80.19      7.32 o 
   4   6   4      175.00      226.76     45.86 o 
   5   6   4       13.75       13.05      4.85 o 
   6   6   4       83.68       72.03      7.85 o 
   7   6   4        2.80       16.80      5.22 o 
   8   6   4     1057.68     1036.27     29.53 o 
 -17   0   5     1218.38     1229.70     36.89 o 
 -15   0   5      941.90      934.01     20.16 o 
 -13   0   5     2311.68     2287.23     48.66 o 
 -11   0   5     2123.24     2214.44     36.60 o 
  -9   0   5     6829.99     6759.01    100.68 o 
  -7   0   5      576.67      601.59     33.07 o 
  -5   0   5     1994.40     1785.53     16.66 o 
  -3   0   5     9612.71     8845.00     91.11 o 
  -1   0   5    37372.27    37300.23    243.00 o 
   1   0   5     3117.25     2889.57     20.49 o 
   3   0   5      574.13      641.06     11.30 o 
   5   0   5        2.71       13.63      7.17 o 
   7   0   5     3597.26     3771.70     33.00 o 
   9   0   5      472.22      418.23      9.88 o 
  11   0   5      275.76      295.33     12.61 o 
  13   0   5     3509.63     3584.86     63.84 o 
  15   0   5     1131.55     1140.51     43.04 o 
 -17   1   5      789.87      723.44     17.13 o 
 -16   1   5      348.11      320.96     11.87 o 
 -15   1   5      147.38      154.89     13.10 o 
 -14   1   5      143.00      154.34     10.47 o 
 -13   1   5     6759.00     6742.19    109.93 o 
 -12   1   5      730.29      716.15     10.17 o 
 -11   1   5       10.78       12.64      1.50 o 
 -10   1   5        0.09        7.05      2.81 o 
  -9   1   5      215.79      215.12      5.75 o 
  -8   1   5      710.11      715.03      8.99 o 
  -7   1   5     6820.69     6824.78     46.30 o 
  -6   1   5      173.94      163.57      3.38 o 
  -5   1   5      378.49      392.05      9.50 o 
  -4   1   5      325.42      299.83      6.22 o 
  -3   1   5     1063.83     1063.68      7.33 o 
  -2   1   5       67.74       96.81      1.36 o 
  -1   1   5     6604.21     6469.26     66.81 o 
   0   1   5       42.29       17.22      0.80 o 
   1   1   5     2333.58     2169.62     28.14 o 
   2   1   5     1437.59     1316.52     10.13 o 
   3   1   5      224.82      128.60      2.28 o 
   4   1   5     1419.33     1499.02     16.65 o 
   5   1   5     2411.83     2416.67     39.89 o 
   6   1   5       11.36       11.04      2.62 o 
   7   1   5      574.28      601.31      9.28 o 
   8   1   5      149.95      179.58      8.69 o 
   9   1   5     2215.28     2154.05     19.78 o 
  10   1   5       71.35       72.03      3.55 o 
  11   1   5     2118.70     2212.39     33.43 o 
  12   1   5       27.20       24.12      3.88 o 
  13   1   5     1182.46     1155.20     28.32 o 
  14   1   5      124.44      120.06     10.14 o 
  15   1   5      173.18      158.21     19.34 o 
 -17   2   5     1661.45     1621.51     61.29 o 
 -16   2   5      178.86      193.03     14.43 o 
 -15   2   5      538.40      545.85     17.03 o 
 -14   2   5      419.99      452.93     30.04 o 
 -13   2   5     1375.64     1406.96     20.67 o 
 -12   2   5        3.92        7.02      3.52 o 
 -11   2   5     4578.33     4718.91     59.24 o 
 -10   2   5      244.56      246.90      8.86 o 
  -9   2   5      819.47      844.54     11.17 o 
  -8   2   5      162.09      187.67      6.29 o 
  -7   2   5      596.00      584.24      5.49 o 
  -6   2   5      233.75      206.14      5.66 o 
  -5   2   5      167.90      166.02      3.30 o 
  -4   2   5        5.47        8.04      0.71 o 
  -3   2   5     4476.26     4253.13     30.46 o 
  -2   2   5      330.38      402.20      6.29 o 
  -1   2   5      242.66      194.02      3.19 o 
   0   2   5      127.56      145.81      4.94 o 
   1   2   5     6113.56     6406.89     64.75 o 
   2   2   5      195.88      210.10      3.81 o 
   3   2   5     3330.84     3389.54     55.75 o 
   4   2   5       18.16       13.20      0.76 o 
   5   2   5        4.45        8.18      2.36 o 
   6   2   5        0.05        6.37      1.37 o 
   7   2   5     9840.61    10123.97    223.13 o 
   8   2   5      573.33      514.43     16.40 o 
   9   2   5       17.13       20.58      3.17 o 
  10   2   5       30.78       22.96      2.27 o 
  11   2   5      672.17      692.80     19.18 o 
  12   2   5      966.94      936.00     16.77 o 
  13   2   5      765.74      687.57     19.27 o 
  14   2   5       46.98       39.32      5.06 o 
  15   2   5      109.66      112.56     15.69 o 
 -16   3   5        9.12       14.13      4.10 o 
 -15   3   5        8.62       14.83      4.00 o 
 -14   3   5       47.45       52.06      6.55 o 
 -13   3   5     1378.72     1394.59     23.58 o 
 -12   3   5       20.64       23.57      4.69 o 
 -11   3   5      891.09      873.03     17.66 o 
 -10   3   5      246.69      249.78      5.92 o 
  -9   3   5        7.21       16.42      4.84 o 
  -8   3   5      786.36      810.80     20.03 o 
  -7   3   5    14745.83    14579.52    344.69 o 
  -6   3   5      155.29      146.68      6.39 o 
  -5   3   5      855.26      923.85     18.62 o 
  -4   3   5       20.75       18.50      1.80 o 
  -3   3   5     6849.07     6909.47     52.70 o 
  -2   3   5      192.62      236.41      7.05 o 
  -1   3   5     5596.34     5695.19     76.12 o 
   0   3   5        0.53        5.00      1.78 o 
   1   3   5     1068.03     1128.33     12.99 o 
   2   3   5      345.70      354.03      8.51 o 
   3   3   5     4416.32     4355.26     51.28 o 
   4   3   5       38.72       29.69      1.76 o 
   5   3   5      188.22      161.33      4.69 o 
   6   3   5      836.63      763.28     22.35 o 
   7   3   5       36.42       32.68      4.14 o 
   8   3   5       78.85       69.33      2.83 o 
   9   3   5      140.72      135.82      9.29 o 
  10   3   5        0.14        7.01      2.65 o 
  11   3   5      768.91      761.75     40.87 o 
  12   3   5       15.01       15.25      4.12 o 
  13   3   5      194.46      170.67     16.26 o 
  14   3   5       80.66       70.48      9.29 o 
 -14   4   5       42.08       41.70      5.08 o 
 -13   4   5      329.49      307.22     25.85 o 
 -12   4   5       49.97       52.80      5.44 o 
 -11   4   5      748.43      826.24     64.13 o 
 -10   4   5        0.97        8.06      3.33 o 
  -9   4   5     1033.82     1072.47     16.59 o 
  -8   4   5       28.15       21.58      3.51 o 
  -7   4   5       24.62       39.79      4.27 o 
  -6   4   5        1.74        6.28      3.41 o 
  -5   4   5      453.23      450.03      6.97 o 
  -4   4   5      354.72      325.22     10.68 o 
  -3   4   5     4182.75     4269.14     46.83 o 
  -2   4   5      137.80      120.93      5.43 o 
  -1   4   5     1593.02     1459.95     33.73 o 
   0   4   5      150.08      161.28      5.93 o 
   1   4   5     1063.62     1026.67     11.36 o 
   2   4   5      225.52      217.91      6.85 o 
   3   4   5     1601.68     1595.62     18.13 o 
   4   4   5     1032.07     1015.66     22.26 o 
   5   4   5       37.21       33.04      2.97 o 
   6   4   5      126.54      126.70      4.59 o 
   7   4   5     4827.70     4825.70     99.70 o 
   8   4   5      940.09      941.39     27.36 o 
   9   4   5        3.32        1.89      4.02 o 
  10   4   5        2.94        8.60      7.90 o 
  11   4   5      194.80      174.09     10.15 o 
  12   4   5      319.94      296.43     30.51 o 
 -12   5   5       71.11       62.50      7.71 o 
 -11   5   5      134.43      162.12     10.16 o 
 -10   5   5       26.25       29.67      4.04 o 
  -9   5   5       51.06       60.38      7.10 o 
  -8   5   5      745.74      691.69     19.11 o 
  -7   5   5     1254.51     1299.80     29.04 o 
  -6   5   5      274.95      259.57      8.81 o 
  -5   5   5       54.75       60.21      4.90 o 
  -4   5   5       17.74       28.67      2.13 o 
  -3   5   5       25.61       39.98      2.67 o 
  -2   5   5      164.31      162.76      7.01 o 
  -1   5   5     1687.90     1618.26     25.00 o 
   0   5   5        2.77        3.13      1.83 o 
   1   5   5     2023.77     2063.16     36.33 o 
   2   5   5      270.20      260.59     22.26 o 
   3   5   5     1276.91     1313.60     33.71 o 
   4   5   5       99.96       89.87      6.73 o 
   5   5   5     1411.23     1404.65     38.45 o 
   6   5   5       21.87       15.01      3.08 o 
   7   5   5        3.34       13.48      6.64 o 
   8   5   5       25.71       25.85      5.02 o 
   9   5   5     1036.00      973.98     26.97 o 
  10   5   5      450.94      470.88     14.07 o 
  -9   6   5     1457.15     1518.95     48.07 o 
  -8   6   5        1.41       12.74      3.06 o 
  -7   6   5       43.29       39.10      7.08 o 
  -6   6   5        2.72        4.49      2.70 o 
  -5   6   5      299.13      331.97     31.80 o 
  -4   6   5       16.96       15.98      9.24 o 
  -3   6   5     1653.18     1643.53     52.13 o 
  -2   6   5       10.68       15.50      3.39 o 
  -1   6   5     1242.45     1337.85     28.22 o 
   0   6   5       94.65       97.61      6.57 o 
   1   6   5     1466.53     1522.77     39.07 o 
   2   6   5       98.93      116.40      9.47 o 
   3   6   5        5.45        8.32      3.49 o 
   4   6   5       65.65       75.53     18.03 o 
   5   6   5      168.91      156.34     11.88 o 
   6   6   5        2.01        3.87      3.51 o 
   7   6   5      366.00      355.90     18.05 o 
 -16   0   6       33.40       30.27      8.20 o 
 -14   0   6       21.95       18.00      9.40 o 
 -12   0   6      523.95      522.68     13.38 o 
 -10   0   6     2896.15     2918.60     46.69 o 
  -8   0   6      750.80      778.00     21.99 o 
  -6   0   6    10698.05    11281.39    136.51 o 
  -4   0   6    38390.19    36423.12   1154.73 o 
  -2   0   6    32237.60    32776.01    958.03 o 
   0   0   6     6734.14     6177.44     69.72 o 
   2   0   6     2430.16     2415.13     25.82 o 
   4   0   6        9.13        5.85      1.09 o 
   6   0   6    10655.06    11114.88    137.59 o 
   8   0   6      420.40      419.18     12.71 o 
  10   0   6        5.78       16.27      4.87 o 
  12   0   6       20.88       24.96      9.58 o 
  14   0   6     2943.71     3039.96     78.01 o 
 -17   1   6      393.06      383.72     27.93 o 
 -16   1   6      163.11      154.86      8.39 o 
 -15   1   6      252.98      243.02      9.34 o 
 -14   1   6     4468.90     4727.47     97.93 o 
 -13   1   6      115.01      129.03      7.47 o 
 -12   1   6        5.82       10.57      3.06 o 
 -11   1   6      115.77      115.04      4.24 o 
 -10   1   6      990.19     1033.66     19.07 o 
  -9   1   6      224.13      228.45      5.80 o 
  -8   1   6     7747.47     7721.37     99.89 o 
  -7   1   6     1404.14     1391.60     20.15 o 
  -6   1   6     1812.18     1794.10     34.22 o 
  -5   1   6      773.22      732.58     14.11 o 
  -4   1   6     7489.84     7419.27     93.72 o 
  -3   1   6      560.58      708.85      7.41 o 
  -2   1   6     1744.85     1748.54     12.29 o 
  -1   1   6      121.11      156.91      2.09 o 
   0   1   6     3327.27     3217.16     35.58 o 
   1   1   6      135.74      175.18      5.71 o 
   2   1   6     3679.00     3606.67     39.10 o 
   3   1   6      396.77      367.23      6.08 o 
   4   1   6     3192.96     3252.55     35.01 o 
   5   1   6      244.05      250.28      5.92 o 
   6   1   6        1.02       15.92      3.62 o 
   7   1   6      413.33      454.45     13.14 o 
   8   1   6     2056.81     2059.82     24.17 o 
   9   1   6      312.06      318.97      8.98 o 
  10   1   6     2828.45     2975.61     32.32 o 
  11   1   6      947.40      985.04     15.33 o 
  12   1   6      292.37      289.53     14.35 o 
  13   1   6       32.63       41.22      4.12 o 
  14   1   6      176.02      169.65     10.24 o 
  15   1   6      462.03      441.40     13.60 o 
 -16   2   6      876.14      888.19     20.48 o 
 -15   2   6       69.11       78.95      6.43 o 
 -14   2   6      618.05      628.49     24.03 o 
 -13   2   6      791.30      765.11     19.25 o 
 -12   2   6     2398.14     2521.68     44.15 o 
 -11   2   6       17.40       15.14      3.25 o 
 -10   2   6     3210.86     3291.43     54.98 o 
  -9   2   6      215.65      189.55     11.78 o 
  -8   2   6     5679.02     5581.29    108.72 o 
  -7   2   6       45.74       47.96      2.42 o 
  -6   2   6      431.24      417.21      9.28 o 
  -5   2   6      368.14      342.40      7.74 o 
  -4   2   6     3943.46     3764.01     44.31 o 
  -3   2   6       52.34       52.06      2.54 o 
  -2   2   6      529.85      542.86     10.18 o 
  -1   2   6     1359.54     1379.65     19.83 o 
   0   2   6     7537.30     7546.99     94.37 o 
   1   2   6      100.81       98.87      4.37 o 
   2   2   6     1064.26     1006.39     17.19 o 
   3   2   6      839.59      877.92     17.80 o 
   4   2   6        1.08        4.90      1.90 o 
   5   2   6        0.05        6.31      1.33 o 
   6   2   6     8703.73     8601.76    195.03 o 
   7   2   6      322.37      362.36      8.90 o 
   8   2   6      963.38      966.98     36.26 o 
   9   2   6      352.07      358.31     15.98 o 
  10   2   6        3.72       13.45      2.15 o 
  11   2   6      190.63      179.93      9.75 o 
  12   2   6     1806.32     1736.56     56.05 o 
  13   2   6      162.34      146.80      8.65 o 
  14   2   6      410.34      389.45     12.28 o 
 -15   3   6        6.28       12.69      3.66 o 
 -14   3   6     1609.29     1710.43     28.46 o 
 -13   3   6       22.61       16.54      3.31 o 
 -12   3   6       50.61       59.76      4.95 o 
 -11   3   6       94.19      101.76      8.79 o 
 -10   3   6      516.97      515.67     12.70 o 
  -9   3   6       70.19       69.89      4.93 o 
  -8   3   6     7126.48     7364.76    105.74 o 
  -7   3   6       97.01       93.64      4.15 o 
  -6   3   6     4077.15     4144.20     71.00 o 
  -5   3   6       36.22       37.90      2.99 o 
  -4   3   6     2570.73     2459.93     41.71 o 
  -3   3   6        0.06        1.75      0.99 o 
  -2   3   6     3914.74     3900.92     36.34 o 
  -1   3   6      365.78      353.34      9.09 o 
   0   3   6      363.27      312.04      7.57 o 
   1   3   6      503.79      492.08     12.46 o 
   2   3   6     4095.19     4100.23     29.55 o 
   3   3   6       38.05       39.36      3.95 o 
   4   3   6      579.86      589.63     11.41 o 
   5   3   6        0.22        4.12      1.14 o 
   6   3   6      276.18      280.17      7.86 o 
   7   3   6       89.23       69.03      4.56 o 
   8   3   6      137.88      130.30      4.53 o 
   9   3   6        0.20        7.29      2.52 o 
  10   3   6     2675.49     2657.16     69.45 o 
  11   3   6       65.87       81.83     21.48 o 
  12   3   6      182.38      166.32      9.74 o 
  13   3   6        5.94       22.70      7.13 o 
 -14   4   6       12.84       17.59      4.09 o 
 -13   4   6      582.79      680.47     18.22 o 
 -12   4   6      551.84      519.39     15.54 o 
 -11   4   6       17.25       19.21      4.49 o 
 -10   4   6     1088.13     1170.28     36.33 o 
  -9   4   6      858.60      891.78     30.94 o 
  -8   4   6      937.70      883.35     18.95 o 
  -7   4   6      762.02      720.43     20.63 o 
  -6   4   6      473.85      497.72      7.91 o 
  -5   4   6       34.33       36.20      3.45 o 
  -4   4   6     3393.98     3349.65     36.73 o 
  -3   4   6      107.98       94.92      3.51 o 
  -2   4   6     1206.41     1160.23     20.04 o 
  -1   4   6       40.77       34.47      3.20 o 
   0   4   6     1832.89     1908.02     17.32 o 
   1   4   6      438.50      414.58     14.15 o 
   2   4   6     1046.13     1017.76     13.47 o 
   3   4   6        0.62        3.71      1.79 o 
   4   4   6       14.50       21.05      5.14 o 
   5   4   6      165.04      174.01      8.26 o 
   6   4   6     6318.94     6275.26    103.71 o 
   7   4   6      456.51      403.92     11.06 o 
   8   4   6      323.74      336.13     15.02 o 
   9   4   6      825.54      795.07     18.30 o 
  10   4   6      192.24      201.84     15.49 o 
  11   4   6       19.45       13.49      4.93 o 
  12   4   6      234.55      211.05      9.91 o 
 -12   5   6       25.38       29.32      6.46 o 
 -11   5   6       82.06       81.19      8.36 o 
 -10   5   6      338.32      321.91     19.47 o 
  -9   5   6       25.91       31.89      7.77 o 
  -8   5   6     1513.42     1539.37     23.82 o 
  -7   5   6       29.75       31.92      4.34 o 
  -6   5   6      403.55      401.19     10.72 o 
  -5   5   6       85.58       85.42      6.46 o 
  -4   5   6     1211.48     1230.75     14.89 o 
  -3   5   6      279.55      292.90      7.49 o 
  -2   5   6       94.58       96.07      5.43 o 
  -1   5   6       65.28       63.94      4.51 o 
   0   5   6     2455.41     2441.71     31.33 o 
   1   5   6      821.98      825.40     13.36 o 
   2   5   6     1071.88     1114.64     16.73 o 
   3   5   6      397.54      392.42     10.66 o 
   4   5   6     1490.72     1483.16     32.78 o 
   5   5   6       19.98       24.34      8.08 o 
   6   5   6      201.89      184.01     23.25 o 
   7   5   6      177.06      165.13     12.97 o 
   8   5   6     1314.17     1268.24     27.51 o 
   9   5   6       52.56       54.97      5.50 o 
  10   5   6     1744.73     1683.61     53.56 o 
  -8   6   6       12.69       16.70      4.96 o 
  -7   6   6       17.36        9.18      4.73 o 
  -6   6   6      259.02      222.74     15.88 o 
  -5   6   6      214.98      219.77     13.53 o 
  -4   6   6     3014.01     2875.85    110.46 o 
  -3   6   6       80.57       76.70     18.47 o 
  -2   6   6      166.25      155.26     14.74 o 
  -1   6   6      138.52      135.56      8.72 o 
   0   6   6     3325.91     3515.58     90.37 o 
   1   6   6        0.56       14.18      8.60 o 
   2   6   6      300.81      324.12     10.62 o 
   3   6   6       19.71       28.24      5.05 o 
   4   6   6      112.06      143.21     20.53 o 
   5   6   6      162.21      158.55     14.15 o 
   6   6   6     1382.15     1336.38     58.31 o 
 -17   0   7     1455.15     1433.94     41.07 o 
 -15   0   7      311.33      293.42     12.68 o 
 -13   0   7     1492.58     1614.92     35.55 o 
 -11   0   7     1752.98     1748.01     23.84 o 
  -9   0   7        0.84        9.55      3.80 o 
  -7   0   7     1279.61     1292.35     51.83 o 
  -5   0   7     7809.41     7967.76    227.67 o 
  -3   0   7       10.47        9.62      1.50 o 
  -1   0   7    12589.48    12151.41    133.44 o 
   1   0   7      945.21      839.50     11.91 o 
   3   0   7      360.38      313.67     13.94 o 
   5   0   7     7975.40     7941.16     72.11 o 
   7   0   7      406.35      365.66     10.92 o 
   9   0   7       21.33       40.97      3.51 o 
  11   0   7       65.80       72.14      7.31 o 
  13   0   7     1126.74     1171.95     37.67 o 
  15   0   7      197.66      187.06     11.90 o 
 -17   1   7       67.90       56.76      7.91 o 
 -16   1   7        5.37        5.69      3.53 o 
 -15   1   7     2856.84     2849.48     79.71 o 
 -14   1   7      430.50      419.11     15.36 o 
 -13   1   7     1461.20     1451.69     17.50 o 
 -12   1   7      946.26      898.27     25.04 o 
 -11   1   7       10.20       13.06      2.87 o 
 -10   1   7      132.15      138.62      5.85 o 
  -9   1   7     6531.59     6668.54     51.97 o 
  -8   1   7     2064.45     2134.15     18.82 o 
  -7   1   7     8911.62     9167.80     83.59 o 
  -6   1   7      124.14      162.26      4.80 o 
  -5   1   7     7019.80     6961.71     60.56 o 
  -4   1   7      923.50      917.37      8.67 o 
  -3   1   7       29.52       31.17      3.52 o 
  -2   1   7      489.33      597.09     11.56 o 
  -1   1   7     2568.27     2601.85     20.96 o 
   0   1   7      969.37      932.53     12.41 o 
   1   1   7     3872.16     3870.87     34.60 o 
   2   1   7       54.08       55.43      6.15 o 
   3   1   7     3833.71     3799.87     37.41 o 
   4   1   7      728.00      732.89     17.83 o 
   5   1   7      106.45      120.72      4.22 o 
   6   1   7      805.77      884.77      9.45 o 
   7   1   7      603.42      542.99      8.15 o 
   8   1   7     1403.93     1491.67     14.83 o 
   9   1   7     2937.16     3062.32     34.03 o 
  10   1   7       16.54       19.49      2.15 o 
  11   1   7        9.29        8.08      2.85 o 
  12   1   7      509.14      509.41     10.18 o 
  13   1   7     1756.54     1779.78     32.68 o 
  14   1   7        0.76        3.72      2.51 o 
 -16   2   7      197.57      171.51      8.36 o 
 -15   2   7       32.36       39.21      5.18 o 
 -14   2   7        0.08        6.54      5.17 o 
 -13   2   7        6.98        5.45      2.44 o 
 -12   2   7      165.81      179.68     11.33 o 
 -11   2   7     7837.57     7461.54    491.68 o 
 -10   2   7      201.67      191.05      5.66 o 
  -9   2   7      388.48      362.06      5.16 o 
  -8   2   7     1337.40     1235.82     42.97 o 
  -7   2   7     1396.19     1306.67     36.85 o 
  -6   2   7     1452.44     1449.55     27.53 o 
  -5   2   7     6054.25     6171.37     39.86 o 
  -4   2   7       91.20       96.18      2.85 o 
  -3   2   7      521.25      491.57     11.23 o 
  -2   2   7     1254.88     1257.13     11.59 o 
  -1   2   7     7602.52     7801.61    116.65 o 
   0   2   7      387.88      422.82     14.93 o 
   1   2   7     3584.17     3779.13     30.56 o 
   2   2   7      100.13       86.86      3.87 o 
   3   2   7       11.88       30.86      8.10 o 
   4   2   7       75.46       81.38      4.52 o 
   5   2   7     4700.48     4612.02     75.00 o 
   6   2   7       76.34       70.32      5.96 o 
   7   2   7      874.82      951.12     12.67 o 
   8   2   7      205.78      204.97      7.31 o 
   9   2   7       24.96       29.28      4.79 o 
  10   2   7      114.13       99.06      6.22 o 
  11   2   7      766.42      722.49     60.71 o 
  12   2   7        0.51       12.99      3.51 o 
  13   2   7      250.89      248.28     17.55 o 
  14   2   7        0.59        8.28      8.04 o 
 -15   3   7     2615.88     2708.17     39.44 o 
 -14   3   7      268.22      290.35     13.01 o 
 -13   3   7        5.27        4.07      2.56 o 
 -12   3   7       30.54       33.41      3.72 o 
 -11   3   7        5.81       17.93      4.72 o 
 -10   3   7      287.94      305.48     13.41 o 
  -9   3   7      105.03      101.44      4.40 o 
  -8   3   7      177.57      178.28      5.56 o 
  -7   3   7     5674.84     5540.74    113.56 o 
  -6   3   7        3.42        6.22      1.90 o 
  -5   3   7      803.33      787.83     10.90 o 
  -4   3   7        1.68        6.78      2.09 o 
  -3   3   7     1841.55     1783.02     25.39 o 
  -2   3   7      376.57      363.55     10.76 o 
  -1   3   7     1866.95     1731.40     31.07 o 
   0   3   7       94.20       88.55      4.66 o 
   1   3   7     4987.98     4751.91     47.80 o 
   2   3   7       21.77       23.85      4.37 o 
   3   3   7     3911.59     4101.07     52.56 o 
   4   3   7       56.37       50.74      3.60 o 
   5   3   7      610.28      591.59     10.08 o 
   6   3   7      581.30      549.84     13.39 o 
   7   3   7      367.26      386.51     12.42 o 
   8   3   7       89.96       92.78      7.69 o 
   9   3   7     1201.43     1204.80     33.78 o 
  10   3   7       35.66       28.78      4.09 o 
  11   3   7      334.29      307.76     26.92 o 
  12   3   7       15.37        3.23      3.11 o 
  13   3   7       14.97       23.88      6.80 o 
 -14   4   7       15.34       19.18      3.75 o 
 -13   4   7       33.44       32.26      4.65 o 
 -12   4   7      361.79      373.61     12.43 o 
 -11   4   7     3065.70     3178.31     56.67 o 
 -10   4   7      124.18      120.07      6.67 o 
  -9   4   7        0.51        6.17      2.28 o 
  -8   4   7       93.34       87.10      6.70 o 
  -7   4   7     1251.06     1263.78     23.49 o 
  -6   4   7      391.25      379.10      9.94 o 
  -5   4   7     2746.23     2701.31     41.61 o 
  -4   4   7      122.00      126.98      4.21 o 
  -3   4   7      282.08      283.24      8.04 o 
  -2   4   7       85.37       82.17      3.32 o 
  -1   4   7     3537.13     3550.68     60.81 o 
   0   4   7      328.21      327.90      9.22 o 
   1   4   7      497.81      515.06      9.62 o 
   2   4   7     1317.52     1338.63     19.53 o 
   3   4   7     1000.98      979.19     15.80 o 
   4   4   7      483.87      483.34     20.21 o 
   5   4   7     4119.04     4080.33     68.65 o 
   6   4   7      362.72      350.50      7.81 o 
   7   4   7      733.68      694.86     24.42 o 
   8   4   7      166.19      150.23      9.67 o 
   9   4   7      170.20      164.70     12.76 o 
  10   4   7      236.87      260.03     12.68 o 
  11   4   7      334.60      383.51     12.64 o 
 -11   5   7       91.01       90.13      5.52 o 
 -10   5   7      137.57      154.58      9.66 o 
  -9   5   7     1822.24     1888.07     40.92 o 
  -8   5   7      140.35      128.83      6.12 o 
  -7   5   7      802.07      827.79     20.89 o 
  -6   5   7        7.95       11.64      2.19 o 
  -5   5   7     1280.49     1285.01     28.35 o 
  -4   5   7      167.12      187.69     16.55 o 
  -3   5   7       35.97       30.20      4.97 o 
  -2   5   7      175.91      168.08     12.70 o 
  -1   5   7      949.59      955.13     14.85 o 
   0   5   7     1149.26     1176.34     17.52 o 
   1   5   7      478.99      512.85     13.15 o 
   2   5   7       19.84       23.11      4.77 o 
   3   5   7      872.59      875.83     20.47 o 
   4   5   7       66.23       64.14      7.68 o 
   5   5   7       40.01       36.04      6.53 o 
   6   5   7      140.30      135.00     11.24 o 
   7   5   7      197.13      198.09     22.31 o 
   8   5   7       11.04       13.05      4.45 o 
   9   5   7     1190.08     1127.71     31.74 o 
  -8   6   7      739.44      772.16     34.78 o 
  -7   6   7       12.34       17.26      4.92 o 
  -6   6   7      202.65      188.12     13.11 o 
  -5   6   7      734.19      725.03     21.01 o 
  -4   6   7        6.44        7.12      8.67 o 
  -3   6   7      486.46      475.05     17.14 o 
  -2   6   7      178.02      171.29     11.40 o 
  -1   6   7     2231.84     2365.53     39.57 o 
   0   6   7       17.89       22.35      3.56 o 
   1   6   7      274.77      273.20     11.56 o 
   2   6   7       31.16       35.32     10.31 o 
   3   6   7       14.35       19.01      4.61 o 
   4   6   7       45.27       39.55      7.61 o 
   5   6   7     1031.02      998.35     49.01 o 
 -16   0   8       40.82       55.85     12.30 o 
 -14   0   8       28.05       37.65      4.61 o 
 -12   0   8     3723.96     3760.11     64.76 o 
 -10   0   8      181.31      163.27      7.51 o 
  -8   0   8     3768.89     3817.46     33.92 o 
  -6   0   8     2380.52     2505.92     33.52 o 
  -4   0   8     1052.24     1005.98     15.16 o 
  -2   0   8    18504.33    18635.33    486.07 o 
   0   0   8     4070.75     4152.02     68.77 o 
   2   0   8      572.83      482.01     28.57 o 
   4   0   8    12563.81    12976.61    100.98 o 
   6   0   8      829.70      950.35     14.47 o 
   8   0   8     1597.83     1718.54     36.00 o 
  10   0   8     1731.94     1792.86     29.42 o 
  12   0   8       44.06       42.56      5.81 o 
  14   0   8      344.04      339.78     32.14 o 
 -17   1   8      113.70      115.94     14.17 o 
 -16   1   8      771.30      763.55     28.15 o 
 -15   1   8      286.51      287.32     13.02 o 
 -14   1   8      194.08      199.12      9.46 o 
 -13   1   8       28.10       28.67      2.63 o 
 -12   1   8      147.79      145.72      6.98 o 
 -11   1   8      314.08      307.71      8.43 o 
 -10   1   8      111.89      112.66      8.05 o 
  -9   1   8     1051.54     1022.34     13.41 o 
  -8   1   8     5516.63     5567.60     43.96 o 
  -7   1   8     2380.83     2408.09     23.27 o 
  -6   1   8     3300.78     3297.80     23.05 o 
  -5   1   8        5.46       10.14      1.58 o 
  -4   1   8     2963.23     2836.34     33.50 o 
  -3   1   8     1938.33     1980.33     21.25 o 
  -2   1   8     2568.88     2589.47     21.18 o 
  -1   1   8       66.29       65.46      2.45 o 
   0   1   8     4171.06     4279.21     50.85 o 
   1   1   8     5034.62     5039.76     32.72 o 
   2   1   8    11498.92    11239.05    202.55 o 
   3   1   8      627.33      553.29      8.91 o 
   4   1   8     1214.10     1232.74     24.38 o 
   5   1   8       98.99       92.60      4.93 o 
   6   1   8      411.43      417.67      6.80 o 
   7   1   8      605.38      601.61      8.78 o 
   8   1   8     5077.93     5204.34     55.49 o 
   9   1   8        3.02       10.64      1.82 o 
  10   1   8       82.14       85.39     10.39 o 
  11   1   8      317.61      291.58     10.96 o 
  12   1   8      718.76      739.51     17.57 o 
  13   1   8        1.89       10.31      2.67 o 
  14   1   8      443.13      438.30     14.91 o 
 -16   2   8       11.95       19.49      4.10 o 
 -15   2   8      270.34      249.47      9.61 o 
 -14   2   8       33.38       42.23      9.31 o 
 -13   2   8      390.04      336.39     17.78 o 
 -12   2   8     1961.83     2061.83     27.78 o 
 -11   2   8       73.90       65.60      7.00 o 
 -10   2   8        6.65       10.57      4.37 o 
  -9   2   8     1551.15     1503.98     22.88 o 
  -8   2   8     3568.51     3612.97     98.23 o 
  -7   2   8       20.83       16.74      1.66 o 
  -6   2   8     3097.12     3104.10     25.83 o 
  -5   2   8     3036.92     3021.11     19.46 o 
  -4   2   8      802.06      795.90      8.09 o 
  -3   2   8      224.87      219.48      5.26 o 
  -2   2   8    13057.08    12921.27     70.50 o 
  -1   2   8      557.59      528.73      7.44 o 
   0   2   8     2436.84     2502.30     30.47 o 
   1   2   8       29.62       31.87      2.71 o 
   2   2   8       42.34       48.94      5.23 o 
   3   2   8      890.81      890.51     17.47 o 
   4   2   8     2054.21     1961.41     57.36 o 
   5   2   8       36.40       26.08      4.83 o 
   6   2   8      716.39      747.49     19.56 o 
   7   2   8      466.22      497.04      9.42 o 
   8   2   8      108.13       98.41     10.13 o 
   9   2   8       69.89       65.74      6.76 o 
  10   2   8      387.81      351.88     23.14 o 
  11   2   8        2.40        5.51      5.79 o 
  12   2   8     1491.17     1479.88     30.74 o 
  13   2   8       40.91       52.23      5.53 o 
 -15   3   8       20.55       26.70      7.73 o 
 -14   3   8     1736.27     1844.95     37.95 o 
 -13   3   8      168.41      189.29     11.77 o 
 -12   3   8      992.56     1024.60     18.41 o 
 -11   3   8        1.56       13.37      3.62 o 
 -10   3   8     1106.88     1086.42     24.28 o 
  -9   3   8        5.40       12.16      3.49 o 
  -8   3   8      634.99      601.97      8.77 o 
  -7   3   8       37.02       35.17      4.47 o 
  -6   3   8     4954.48     5080.73     41.31 o 
  -5   3   8      129.84      123.31      5.21 o 
  -4   3   8       31.17       30.97      2.76 o 
  -3   3   8        0.45        5.36      2.14 o 
  -2   3   8     3545.20     3550.11     65.14 o 
  -1   3   8      599.60      604.01     22.26 o 
   0   3   8     1191.22     1205.96     19.60 o 
   1   3   8      548.10      575.81     10.43 o 
   2   3   8     7130.35     7034.84     96.94 o 
   3   3   8        0.36        8.05      2.58 o 
   4   3   8       50.88       61.35      3.78 o 
   5   3   8      218.42      226.26      7.78 o 
   6   3   8      778.44      795.20     13.02 o 
   7   3   8       26.67       24.46      2.87 o 
   8   3   8     3236.02     3272.00     68.41 o 
   9   3   8       15.99       15.78      5.16 o 
  10   3   8       25.44       21.25      4.39 o 
  11   3   8        3.73       12.81      4.84 o 
  12   3   8      869.15      794.60     25.32 o 
 -13   4   8      233.59      224.88     10.28 o 
 -12   4   8      696.73      692.50     27.38 o 
 -11   4   8       71.94       69.80      6.99 o 
 -10   4   8       42.02       41.92      4.99 o 
  -9   4   8      710.34      701.68     17.09 o 
  -8   4   8     1206.20     1221.83     18.05 o 
  -7   4   8        2.96        6.45      2.55 o 
  -6   4   8     1670.89     1720.94     26.30 o 
  -5   4   8     1076.48     1069.54     27.81 o 
  -4   4   8      100.47       93.15      5.91 o 
  -3   4   8        1.17        9.68      4.61 o 
  -2   4   8     4755.91     4749.50     59.38 o 
   0   4   8      372.27      368.57     18.51 o 
   1   4   8     1921.38     1819.59     24.70 o 
   2   4   8      865.56      805.20     21.41 o 
   3   4   8       28.05       30.76      4.51 o 
   4   4   8     2210.03     2265.56     39.65 o 
   5   4   8      186.95      184.96     11.49 o 
   6   4   8      528.06      526.09     13.45 o 
   7   4   8      254.53      252.00     14.44 o 
   8   4   8      194.37      190.47     14.47 o 
   9   4   8      141.79      127.17      7.89 o 
  10   4   8      163.39      181.34     11.37 o 
  11   4   8      175.88      177.16     12.26 o 
 -11   5   8      416.12      410.16     11.61 o 
 -10   5   8       80.17       72.88      6.05 o 
  -9   5   8       15.23       16.37      3.12 o 
  -8   5   8     1734.42     1744.78     55.16 o 
  -7   5   8      184.29      178.15      9.81 o 
  -6   5   8      984.45      921.45     26.94 o 
  -5   5   8       21.77       27.06      6.31 o 
  -4   5   8     1796.46     1809.54     28.31 o 
  -3   5   8      809.22      817.32     19.30 o 
  -2   5   8       13.41       18.33      2.50 o 
  -1   5   8       46.25       43.54      3.82 o 
   0   5   8      578.00      560.98     21.13 o 
   1   5   8      369.82      365.89     10.28 o 
   2   5   8     2081.40     2158.45     34.51 o 
   3   5   8        4.48       14.44      5.20 o 
   4   5   8       96.93       93.40      5.80 o 
   5   5   8       16.53       23.17      4.79 o 
   6   5   8       50.98       54.88     15.33 o 
   7   5   8      106.58      109.05      9.55 o 
   8   5   8     2053.60     2085.93     39.17 o 
  -7   6   8        0.07        4.40      4.55 o 
  -6   6   8      122.37      101.12      9.02 o 
  -5   6   8      115.31      112.46      9.04 o 
  -4   6   8      231.72      228.45     19.84 o 
  -3   6   8      265.48      248.34     26.88 o 
  -2   6   8     1771.73     1674.41     65.09 o 
  -1   6   8       25.10       20.20      3.36 o 
   0   6   8      401.88      400.58     10.83 o 
   1   6   8       41.00       45.60      5.64 o 
   2   6   8      104.64      117.91      8.02 o 
   3   6   8      193.06      192.89     15.65 o 
   4   6   8     1268.55     1332.85     61.33 o 
 -17   0   9       11.43       26.37      8.55 o 
 -15   0   9       15.05       22.52      4.20 o 
 -13   0   9     4954.04     4981.18    125.46 o 
 -11   0   9      187.45      176.71      5.54 o 
  -9   0   9     8031.78     8190.71    124.28 o 
  -7   0   9     1998.43     2027.40     20.86 o 
  -5   0   9      291.37      305.21     12.22 o 
  -3   0   9      357.17      304.12     11.33 o 
  -1   0   9     2060.16     2022.29     44.55 o 
   1   0   9     3177.41     3273.28     52.79 o 
   3   0   9     1818.05     1776.46     18.30 o 
   5   0   9     9051.43     9211.48    138.72 o 
   7   0   9     1999.29     1934.58     50.84 o 
   9   0   9      528.19      561.23     14.69 o 
  11   0   9      647.30      671.74     17.32 o 
  13   0   9      605.62      649.88     15.43 o 
 -16   1   9       54.56       49.36     11.71 o 
 -15   1   9      483.27      495.01     11.15 o 
 -14   1   9      167.33      167.32      7.33 o 
 -13   1   9      312.86      300.43      7.59 o 
 -12   1   9       82.17       86.72      5.70 o 
 -11   1   9      450.32      463.80      9.72 o 
 -10   1   9      110.81      118.85      4.32 o 
  -9   1   9     3170.34     3231.90     27.91 o 
  -8   1   9       51.27       50.03      3.11 o 
  -7   1   9      353.21      369.28     15.14 o 
  -6   1   9      796.32      829.41      9.56 o 
  -5   1   9     4125.21     4105.86     41.22 o 
  -4   1   9      327.19      339.09      7.80 o 
  -3   1   9     1793.65     1779.10     21.33 o 
  -2   1   9     1145.29     1082.61     12.62 o 
  -1   1   9     1145.31     1141.42      8.37 o 
   0   1   9      549.31      532.46      8.22 o 
   1   1   9    13005.15    12687.84    117.14 o 
   2   1   9        5.85        6.94      1.03 o 
   3   1   9      620.47      603.04     14.20 o 
   4   1   9      832.93      822.16      8.88 o 
   5   1   9      121.79      129.07     10.71 o 
   6   1   9       56.36       57.76      4.78 o 
   7   1   9     4262.26     4318.01     46.51 o 
   8   1   9      798.58      849.45     24.70 o 
   9   1   9       39.53       47.32      3.60 o 
  10   1   9       29.63       28.59      5.72 o 
  11   1   9      492.42      505.10     17.74 o 
  12   1   9      169.65      170.21      6.08 o 
  13   1   9       39.92       46.24      6.23 o 
 -16   2   9      151.11      155.33      6.86 o 
 -15   2   9      395.47      411.55     13.45 o 
 -14   2   9      124.32      117.78      8.11 o 
 -13   2   9     1360.71     1355.96     22.80 o 
 -12   2   9      337.44      330.24      9.53 o 
 -11   2   9       58.17       57.85      8.20 o 
 -10   2   9      541.86      492.89     17.60 o 
  -9   2   9      915.56      900.75     15.45 o 
  -8   2   9     2526.20     2427.60     39.35 o 
  -7   2   9     1266.50     1204.63     15.21 o 
  -6   2   9      202.86      202.48      7.85 o 
  -5   2   9    14014.59    14071.73    120.22 o 
  -4   2   9     1033.30     1051.33     16.13 o 
  -3   2   9    11311.13    11233.95    160.77 o 
  -2   2   9       84.43       60.65      3.05 o 
  -1   2   9     2799.49     2794.55     45.68 o 
   0   2   9     1733.64     1761.36     21.61 o 
   1   2   9      709.61      723.57     20.04 o 
   2   2   9      930.88      967.87     12.50 o 
   3   2   9     1800.44     1788.18     51.14 o 
   4   2   9      157.61      144.06      5.03 o 
   5   2   9      651.05      666.87     10.08 o 
   6   2   9      104.17       86.69      5.23 o 
   7   2   9      681.38      681.77     21.60 o 
   8   2   9        0.26       11.73      5.20 o 
   9   2   9      444.17      455.13     12.07 o 
  10   2   9       12.65       16.69      3.98 o 
  11   2   9      370.81      368.39     23.55 o 
  12   2   9       19.68       19.99      6.13 o 
  13   2   9      330.26      301.89     11.79 o 
 -15   3   9      980.11      999.05     23.31 o 
 -14   3   9       17.61       23.84      4.09 o 
 -13   3   9       56.17       68.55      9.42 o 
 -12   3   9       30.38       36.09      5.30 o 
 -11   3   9     1575.34     1630.36     26.29 o 
 -10   3   9       71.27       76.49      8.45 o 
  -9   3   9     1980.16     2049.24     36.30 o 
  -8   3   9      138.75      133.09      3.90 o 
  -7   3   9      729.88      722.96     13.72 o 
  -6   3   9       64.77       59.72      2.97 o 
  -5   3   9      544.03      556.55      7.16 o 
  -4   3   9      223.59      221.19      6.51 o 
  -3   3   9      291.54      282.63      9.19 o 
  -2   3   9      580.88      549.14      9.98 o 
  -1   3   9      151.32      139.11      7.67 o 
   0   3   9      677.59      695.28     12.25 o 
   1   3   9     5844.09     5932.20     68.15 o 
   2   3   9       31.10       30.37      4.79 o 
   3   3   9      105.55      122.90      5.30 o 
   4   3   9        2.94       13.95      2.66 o 
   5   3   9      241.94      253.49      5.94 o 
   6   3   9        7.93       18.34      4.18 o 
   7   3   9     4846.67     5072.97     60.52 o 
   8   3   9        1.02        7.81      2.36 o 
   9   3   9      195.44      183.26     10.06 o 
  10   3   9        2.11       14.11      3.95 o 
  11   3   9     1870.07     1920.31     36.49 o 
 -13   4   9     1470.12     1462.50     42.18 o 
 -12   4   9      134.66      136.91     15.75 o 
 -11   4   9      190.08      205.13     13.16 o 
 -10   4   9       62.52       56.82      4.12 o 
  -9   4   9     1671.78     1649.32     29.71 o 
  -8   4   9     1037.00     1028.59     23.55 o 
  -7   4   9     1941.18     1957.03     25.90 o 
  -6   4   9       28.43       29.27      3.11 o 
  -5   4   9      813.26      817.86     13.69 o 
  -4   4   9      928.73      926.12     37.25 o 
  -3   4   9     2539.15     2536.79     33.24 o 
  -2   4   9      278.55      253.85      9.19 o 
  -1   4   9      283.47      282.66     15.49 o 
   0   4   9      199.82      195.61     10.81 o 
   1   4   9       24.46       27.32      3.83 o 
   2   4   9      392.69      384.09     12.58 o 
   3   4   9      877.24      908.46     14.46 o 
   4   4   9        5.02        9.25      4.35 o 
   5   4   9     1048.24     1090.54     33.45 o 
   6   4   9       43.12       53.53      4.15 o 
   7   4   9      853.50      859.43     29.18 o 
   8   4   9       45.66       45.97      6.91 o 
   9   4   9       74.94       76.16      7.98 o 
  10   4   9      400.87      403.17     30.49 o 
 -11   5   9       10.62       14.48      4.85 o 
 -10   5   9       45.06       57.28      9.74 o 
  -9   5   9     1499.93     1428.95     48.91 o 
  -8   5   9       83.16       91.08      9.52 o 
  -7   5   9      184.85      176.49     15.49 o 
  -6   5   9      175.42      167.25      8.82 o 
  -5   5   9     1296.99     1298.08     25.90 o 
  -4   5   9       52.86       53.41      5.20 o 
  -3   5   9      310.44      304.66     14.98 o 
  -2   5   9      290.32      304.49     14.85 o 
  -1   5   9      165.61      175.52      9.28 o 
   0   5   9      170.76      179.94      8.81 o 
   1   5   9     3537.97     3835.07     52.50 o 
   2   5   9       15.01       18.56      3.88 o 
   3   5   9      275.05      300.18     19.29 o 
   4   5   9        2.62       10.05      6.64 o 
   5   5   9       47.73       39.38      7.53 o 
   6   5   9      200.37      183.67     14.02 o 
   7   5   9      609.72      550.96     15.10 o 
  -6   6   9       74.17       58.12      9.50 o 
  -5   6   9       27.75       31.13      6.97 o 
  -4   6   9       74.86       82.59     10.78 o 
  -3   6   9      372.79      406.44     35.06 o 
  -2   6   9       47.06       40.58     13.97 o 
  -1   6   9       44.31       32.66      6.97 o 
   0   6   9      220.97      190.66      8.96 o 
   1   6   9      316.26      361.82     43.24 o 
   2   6   9      207.30      211.48     27.87 o 
   3   6   9       80.36       74.32      9.60 o 
 -16   0  10        2.06        8.99      5.56 o 
 -14   0  10     2106.77     2112.51     37.55 o 
 -12   0  10     1610.86     1585.36     26.79 o 
 -10   0  10     3623.71     3750.51     58.10 o 
  -8   0  10     2182.18     2258.65     37.35 o 
  -6   0  10       54.39       44.53      5.83 o 
  -4   0  10     5617.22     5466.82     45.36 o 
  -2   0  10       17.12       34.69      2.76 o 
   0   0  10        1.05        8.39      3.86 o 
   2   0  10      505.97      482.80     15.55 o 
   4   0  10    10261.15    10359.70    255.58 o 
   6   0  10     1073.04     1084.99     19.63 o 
   8   0  10     1496.98     1549.64     82.71 o 
  10   0  10     1923.23     1956.35     42.78 o 
  12   0  10      738.10      701.47     19.86 o 
 -16   1  10      725.89      659.48     13.20 o 
 -15   1  10      126.28      110.76      5.64 o 
 -14   1  10      566.21      562.53     16.28 o 
 -13   1  10        1.15        9.05      2.02 o 
 -12   1  10       31.34       32.63      3.41 o 
 -11   1  10      598.53      592.98     10.83 o 
 -10   1  10      264.02      273.39      7.49 o 
  -9   1  10      505.35      490.48      7.84 o 
  -8   1  10       46.63       46.25      3.71 o 
  -7   1  10       28.60       33.26      4.97 o 
  -6   1  10     2409.18     2366.30     20.78 o 
  -5   1  10      603.17      575.27     10.05 o 
  -4   1  10     2667.30     2831.29     18.77 o 
  -3   1  10       19.20       24.16      1.60 o 
  -2   1  10      149.23      164.19      4.49 o 
  -1   1  10      926.70      851.11     16.64 o 
   0   1  10    18694.10    18090.69    248.00 o 
   1   1  10     1815.88     1753.92     23.94 o 
   2   1  10      764.13      754.47     13.04 o 
   3   1  10      514.41      501.69     18.36 o 
   4   1  10     1670.97     1628.36     50.19 o 
   5   1  10      210.62      200.66      6.16 o 
   6   1  10     2395.43     2483.40     42.46 o 
   7   1  10       14.75       15.15      2.45 o 
   8   1  10      283.48      275.20      6.16 o 
   9   1  10       44.00       40.77      3.53 o 
  10   1  10     1365.47     1367.81     21.60 o 
  11   1  10       16.68       15.39      4.28 o 
  12   1  10       56.98       50.11      3.98 o 
 -15   2  10       36.02       41.68      5.29 o 
 -14   2  10     1888.51     1948.22     31.45 o 
 -13   2  10       34.45       34.04      4.96 o 
 -12   2  10        5.33        8.39      3.43 o 
 -11   2  10      169.04      178.32     11.53 o 
 -10   2  10      443.56      444.52     13.52 o 
  -9   2  10      513.40      477.26      7.76 o 
  -8   2  10       20.75       24.18      2.06 o 
  -7   2  10      226.90      234.03      7.05 o 
  -6   2  10     3238.48     3206.94     36.10 o 
  -5   2  10      248.53      231.97      8.85 o 
  -4   2  10     2745.84     2630.09     78.28 o 
  -3   2  10        0.21        6.37      1.53 o 
  -2   2  10     6180.77     6004.09     82.45 o 
  -1   2  10        1.94        9.77      2.29 o 
   0   2  10      331.32      322.64      9.86 o 
   1   2  10      144.09      132.09      7.85 o 
   2   2  10     1761.10     1819.76     25.50 o 
   3   2  10       33.62       27.84      5.05 o 
   4   2  10     5021.98     5122.91     49.37 o 
   5   2  10        5.23       15.14      3.40 o 
   6   2  10     1692.77     1777.35     24.39 o 
   7   2  10       58.91       62.43      6.93 o 
   8   2  10      801.64      787.07     18.67 o 
   9   2  10       16.43       25.73      3.95 o 
  10   2  10      350.28      330.90     10.92 o 
  11   2  10      185.60      164.86     12.49 o 
  12   2  10        5.65        9.68      4.29 o 
 -14   3  10       53.86       56.46      5.96 o 
 -13   3  10       12.10       15.80      3.29 o 
 -12   3  10      688.89      696.12     19.64 o 
 -11   3  10      111.14      113.13      6.55 o 
 -10   3  10     1570.57     1541.09     33.95 o 
  -9   3  10      894.09      870.71     14.09 o 
  -8   3  10     2089.70     2025.19     51.44 o 
  -7   3  10        6.96        9.27      1.64 o 
  -6   3  10     5968.07     5882.75     62.23 o 
  -5   3  10      521.21      491.56     17.74 o 
  -4   3  10     3024.50     2968.70     32.67 o 
  -3   3  10      267.30      254.89      7.27 o 
  -2   3  10      404.83      409.75      9.42 o 
  -1   3  10        1.96        7.79      2.02 o 
   0   3  10     1915.26     1964.61     33.68 o 
   1   3  10       10.86       15.43      3.78 o 
   2   3  10      341.27      331.45     10.66 o 
   3   3  10        1.53       12.21      3.09 o 
   4   3  10      575.73      555.43     16.04 o 
   5   3  10       25.56       22.20      3.47 o 
   6   3  10     3717.44     3803.64     79.22 o 
   7   3  10      161.81      152.22      7.89 o 
   8   3  10     1661.94     1643.33     25.11 o 
   9   3  10       21.51       15.97      3.95 o 
  10   3  10     1427.70     1449.12     55.93 o 
  11   3  10       12.61       22.55      5.66 o 
 -13   4  10        9.98       13.75      3.03 o 
 -12   4  10      330.45      322.97      8.76 o 
 -11   4  10       52.02       52.55      9.49 o 
 -10   4  10      409.75      425.99     13.03 o 
  -9   4  10      131.00      131.95      6.37 o 
  -8   4  10      220.42      218.88      9.98 o 
  -7   4  10        2.31        7.67      4.27 o 
  -6   4  10      777.47      755.33     17.87 o 
  -5   4  10       10.41       12.97      3.06 o 
  -4   4  10     1831.47     1816.96     47.03 o 
  -3   4  10       51.46       55.74      4.32 o 
  -2   4  10     1977.74     1964.20     34.98 o 
  -1   4  10       71.86       79.61      5.24 o 
   0   4  10       33.01       43.11      4.67 o 
   1   4  10        1.64        6.67      3.36 o 
   2   4  10     1136.76     1164.58     17.65 o 
   3   4  10        9.24       24.24      3.45 o 
   4   4  10     2660.00     2647.51     39.83 o 
   5   4  10       89.03      115.92      6.10 o 
   6   4  10     1166.35     1155.43     30.44 o 
   7   4  10      331.80      334.20     14.37 o 
   8   4  10      125.00      137.18     11.04 o 
   9   4  10      356.34      346.01     13.47 o 
 -10   5  10      252.86      248.16     12.83 o 
  -9   5  10      181.59      189.10     16.63 o 
  -8   5  10       61.63       67.71      7.78 o 
  -7   5  10       98.15      103.05      7.30 o 
  -6   5  10      405.20      391.15     15.42 o 
  -5   5  10      276.74      256.01     21.46 o 
  -4   5  10      848.24      818.35     57.39 o 
  -3   5  10        8.71       22.57      4.70 o 
  -2   5  10       39.60       37.24      7.72 o 
  -1   5  10       15.89       13.79      2.90 o 
   0   5  10     6103.04     6089.46    142.15 o 
   1   5  10       25.79       26.89      3.97 o 
   2   5  10       34.83       30.15     12.62 o 
   3   5  10       74.16       84.69      7.73 o 
   4   5  10     1117.27     1131.03     30.86 o 
   5   5  10      208.44      223.45     20.77 o 
   6   5  10      197.40      199.30     11.75 o 
  -4   6  10     1566.30     1599.07     42.39 o 
  -3   6  10        0.03        7.85      3.15 o 
  -2   6  10       30.64       40.52      6.50 o 
  -1   6  10        9.66       13.92      3.12 o 
   0   6  10      170.20      158.45     16.38 o 
   1   6  10       65.05       73.30      9.44 o 
 -15   0  11      507.86      511.46     15.59 o 
 -13   0  11     1629.44     1676.34     32.61 o 
 -11   0  11      579.32      607.42     13.18 o 
  -9   0  11     3271.80     3175.29     49.98 o 
  -7   0  11     2552.83     2565.47     32.43 o 
  -5   0  11     7999.20     8443.03     91.66 o 
  -3   0  11      915.49      811.51     12.87 o 
  -1   0  11     1370.81     1376.31     21.48 o 
   1   0  11       12.12       19.26      3.33 o 
   3   0  11     1918.48     1898.99     31.66 o 
   5   0  11       22.35       27.53      2.99 o 
   7   0  11      954.92      954.33     22.42 o 
   9   0  11     2206.55     2201.50     49.98 o 
  11   0  11      300.94      282.47     29.93 o 
 -16   1  11      199.43      188.13      8.31 o 
 -15   1  11      718.23      703.37     16.68 o 
 -14   1  11       41.36       52.02      6.15 o 
 -13   1  11      690.52      705.52     14.10 o 
 -12   1  11        1.02        7.93      2.11 o 
 -11   1  11      399.64      398.38      7.82 o 
 -10   1  11      110.20       90.11      4.31 o 
  -9   1  11      269.92      285.42      6.33 o 
  -8   1  11      291.32      281.00      8.64 o 
  -7   1  11     4186.44     4283.90     35.88 o 
  -6   1  11        3.13       14.18      4.54 o 
  -5   1  11       76.56       85.13      4.06 o 
  -4   1  11       71.85       55.42      5.22 o 
  -3   1  11      890.91      855.71     21.29 o 
  -2   1  11        7.99        8.14      1.03 o 
  -1   1  11     2431.61     2377.79     30.22 o 
   0   1  11       18.53       12.47      7.69 o 
   1   1  11     4756.38     4662.52     53.35 o 
   2   1  11      121.36      121.62      4.48 o 
   3   1  11      986.44      988.16     10.56 o 
   4   1  11      210.11      216.58      6.14 o 
   5   1  11     1536.90     1548.84     20.46 o 
   6   1  11      300.43      318.55     13.21 o 
   7   1  11      970.13      945.32     32.23 o 
   8   1  11       83.32       78.36      5.32 o 
   9   1  11     1790.98     1853.87     39.97 o 
  10   1  11      219.04      203.49     12.15 o 
  11   1  11       35.81       35.43      4.64 o 
  12   1  11       28.36       24.02      3.49 o 
 -15   2  11     1432.61     1465.16     33.43 o 
 -14   2  11       75.17       89.49      6.67 o 
 -13   2  11       25.37       30.98      5.60 o 
 -12   2  11        0.27       10.56      2.72 o 
 -11   2  11     1818.48     1660.89     94.58 o 
 -10   2  11      246.63      243.93      5.52 o 
  -9   2  11      176.69      174.24      6.90 o 
  -8   2  11        1.06       10.29      1.80 o 
  -7   2  11      942.25      928.38     12.41 o 
  -6   2  11       57.25       62.93      3.09 o 
  -5   2  11       30.93       38.28      3.92 o 
  -4   2  11       73.82       73.62      5.98 o 
  -3   2  11     4831.00     4804.82     87.86 o 
  -2   2  11     1040.12      922.67     32.40 o 
  -1   2  11       64.25       68.88      4.84 o 
   0   2  11     1415.88     1404.91     16.92 o 
   1   2  11       51.44       56.58      4.31 o 
   2   2  11       11.52       16.05      2.37 o 
   3   2  11     7081.91     7423.40     46.54 o 
   4   2  11      368.86      346.22     11.38 o 
   5   2  11     1567.18     1580.19     28.78 o 
   6   2  11       15.45       15.61      3.03 o 
   7   2  11     1644.61     1645.22     35.99 o 
   8   2  11      344.37      359.38     12.42 o 
   9   2  11      159.95      146.75      9.37 o 
  10   2  11       10.82       17.01      3.97 o 
  11   2  11        3.00        8.24      3.27 o 
 -14   3  11        0.32        8.57      3.09 o 
 -13   3  11       35.98       35.23      7.10 o 
 -12   3  11      185.94      195.92     10.74 o 
 -11   3  11     1695.05     1735.82     26.57 o 
 -10   3  11       20.29       17.70      3.75 o 
  -9   3  11        0.94       13.54      2.33 o 
  -8   3  11      106.31       98.24      6.25 o 
  -7   3  11     7396.03     6906.61    134.75 o 
  -6   3  11        0.16        8.46      2.84 o 
  -5   3  11     2384.05     2304.44     25.48 o 
  -4   3  11       84.32       95.36      8.45 o 
  -3   3  11      467.87      442.43     15.07 o 
  -2   3  11      223.91      201.88      8.62 o 
  -1   3  11     3945.94     4077.82     68.17 o 
   0   3  11      349.62      369.25     13.43 o 
   1   3  11       31.25       35.10      5.48 o 
   2   3  11      115.56      106.44      5.86 o 
   3   3  11      119.50      131.56      6.71 o 
   4   3  11      395.94      397.09     14.30 o 
   5   3  11       12.13       16.30      3.72 o 
   6   3  11      205.74      213.07     10.03 o 
   7   3  11     1601.55     1641.48     25.35 o 
   8   3  11        2.85        9.97      4.93 o 
   9   3  11      636.43      639.56     37.09 o 
  10   3  11        0.52       16.10      9.07 o 
 -12   4  11      296.44      277.63     11.76 o 
 -11   4  11     1407.58     1484.47     38.93 o 
 -10   4  11      183.82      195.75     10.49 o 
  -9   4  11      402.26      399.96     57.88 o 
  -8   4  11        2.91        7.01      3.30 o 
  -7   4  11      273.31      246.18     13.92 o 
  -6   4  11       60.93       72.97      6.58 o 
  -5   4  11      440.12      407.09     11.00 o 
  -4   4  11      221.35      198.24     14.43 o 
  -3   4  11     1034.32     1051.68     27.33 o 
  -2   4  11       25.17       31.27      6.98 o 
  -1   4  11       76.51       66.65      6.18 o 
   0   4  11      719.89      727.13     17.73 o 
   1   4  11       69.72       77.97      5.42 o 
   2   4  11        9.14       16.17      2.80 o 
   3   4  11     2551.13     2709.80     40.91 o 
   4   4  11      431.27      399.71     20.60 o 
   5   4  11      612.27      609.44     17.52 o 
   6   4  11        0.77        4.43      7.47 o 
   7   4  11      663.03      687.00     20.86 o 
   8   4  11      247.53      207.06     12.11 o 
  -9   5  11       31.21       33.29      6.37 o 
  -8   5  11       88.81       90.95      7.25 o 
  -7   5  11     1641.57     1626.44     41.61 o 
  -6   5  11        0.04       16.42      4.27 o 
  -5   5  11       57.64       61.65     15.25 o 
  -4   5  11      216.05      196.21     16.97 o 
  -3   5  11      303.77      288.42     11.67 o 
  -2   5  11        5.88       15.18      3.32 o 
  -1   5  11     1755.86     1768.85     45.40 o 
   0   5  11      169.96      169.65      7.59 o 
   1   5  11      841.27      844.85     16.31 o 
   2   5  11      118.86      108.74      7.79 o 
   3   5  11      550.36      572.31     14.37 o 
   4   5  11       17.84       23.70      5.58 o 
   5   5  11      436.88      438.99     15.45 o 
 -14   0  12      749.49      785.53     33.32 o 
 -12   0  12      419.69      477.09     43.28 o 
 -10   0  12      556.59      584.67     23.16 o 
  -8   0  12       14.23       22.07      2.86 o 
  -6   0  12      144.40      215.68     13.10 o 
  -4   0  12     2532.12     2486.29     40.52 o 
  -2   0  12       29.27       29.02      5.20 o 
   0   0  12     3331.60     3229.74     51.95 o 
   2   0  12     5140.23     5265.32     60.59 o 
   4   0  12      386.74      377.91     19.51 o 
   6   0  12      535.59      558.32     22.15 o 
   8   0  12      239.04      219.45     22.86 o 
  10   0  12     1915.21     2081.31     72.95 o 
 -15   1  12       94.40       96.17      5.86 o 
 -14   1  12      512.17      512.40     12.96 o 
 -13   1  12       12.76       14.73      4.24 o 
 -12   1  12      907.59      905.94     28.08 o 
 -11   1  12      210.75      210.46     10.09 o 
 -10   1  12        3.34        7.83      2.18 o 
  -9   1  12      279.33      275.80      6.33 o 
  -8   1  12     5359.29     5595.91     77.20 o 
  -7   1  12       71.12       78.11      3.46 o 
  -6   1  12        8.72        9.36      1.73 o 
  -5   1  12        2.47        6.36      1.59 o 
  -4   1  12        2.32        9.00      3.87 o 
  -3   1  12      429.28      386.48     10.98 o 
  -2   1  12     2152.97     2208.71     25.69 o 
  -1   1  12     1543.19     1495.71     30.60 o 
   0   1  12     2901.31     2816.76     34.01 o 
   1   1  12       17.21       17.57      3.31 o 
   2   1  12     1362.01     1371.97     16.60 o 
   3   1  12     1426.59     1472.57     17.73 o 
   4   1  12      956.53      943.38     26.03 o 
   5   1  12       22.46       22.66      2.50 o 
   6   1  12     1612.52     1634.61     22.63 o 
   7   1  12     1108.72     1090.45     25.94 o 
   8   1  12      941.53      966.09     16.58 o 
   9   1  12      357.39      342.61     11.00 o 
  10   1  12      818.77      808.65     19.31 o 
  11   1  12       63.51       69.50      7.26 o 
 -14   2  12     1018.91     1000.43     17.63 o 
 -13   2  12       45.71       35.44     11.34 o 
 -12   2  12     1406.65     1442.50     37.38 o 
 -11   2  12        4.86       11.27      2.17 o 
 -10   2  12      300.77      280.84      7.15 o 
  -9   2  12      637.96      600.76      9.11 o 
  -8   2  12      435.46      423.31     13.10 o 
  -7   2  12      665.02      658.62     11.54 o 
  -6   2  12     1314.98     1338.43     16.25 o 
  -5   2  12      952.94      927.92     12.41 o 
  -4   2  12      865.20      848.44     24.02 o 
  -3   2  12     1605.73     1519.27     18.14 o 
  -2   2  12     1249.69     1152.71     31.41 o 
  -1   2  12     1124.01     1092.53     34.38 o 
   0   2  12      114.35      116.76      5.98 o 
   1   2  12     1039.48     1015.15     23.35 o 
   2   2  12     3256.63     3336.85     49.80 o 
   3   2  12      165.44      155.43      8.58 o 
   4   2  12      242.49      237.05     11.13 o 
   5   2  12      576.96      590.73     14.96 o 
   6   2  12     3232.35     3075.20    226.77 o 
   7   2  12       31.25       35.62      6.64 o 
   8   2  12      859.24      851.04     35.32 o 
   9   2  12      550.33      565.62     14.01 o 
  10   2  12       17.43       13.63      3.00 o 
 -13   3  12       10.89       10.97      3.73 o 
 -12   3  12      476.60      471.42     18.47 o 
 -11   3  12        1.25        7.78      3.15 o 
 -10   3  12      186.74      175.88      9.19 o 
  -9   3  12       36.03       35.89      3.69 o 
  -8   3  12     1745.91     1664.99     60.37 o 
  -7   3  12        5.01        9.03      2.29 o 
  -6   3  12      477.15      495.43     12.78 o 
  -5   3  12        0.33        4.83      2.14 o 
  -4   3  12       16.43       14.34      2.70 o 
  -3   3  12      365.62      387.09     26.74 o 
  -2   3  12     1787.21     1873.98     35.29 o 
  -1   3  12       15.01       19.33      5.02 o 
   0   3  12      709.95      693.74     14.64 o 
   1   3  12       71.63       77.01      6.75 o 
   2   3  12     2005.59     2118.05     52.08 o 
   3   3  12       38.97       51.07     14.32 o 
   4   3  12       14.62       20.03      2.88 o 
   5   3  12        3.12        9.23      2.84 o 
   6   3  12     1401.99     1325.26     34.58 o 
   7   3  12       23.66       25.74      4.14 o 
   8   3  12      155.02      148.75      9.21 o 
   9   3  12        0.11        7.11      3.98 o 
 -11   4  12        2.36       12.23      4.81 o 
 -10   4  12      591.31      608.54     18.92 o 
  -9   4  12      107.74       98.24      8.71 o 
  -8   4  12      131.45      122.52     10.07 o 
  -7   4  12        0.27        7.59      3.25 o 
  -6   4  12      386.81      364.15     12.50 o 
  -5   4  12       74.95       67.90      6.04 o 
  -4   4  12     1033.01     1003.95     17.79 o 
  -3   4  12       47.19       50.12      6.10 o 
  -2   4  12      243.06      253.71     13.44 o 
  -1   4  12      547.29      572.30     12.03 o 
   0   4  12      632.04      624.72     12.76 o 
   1   4  12      729.54      716.15     24.37 o 
   2   4  12     2439.69     2450.59     37.30 o 
   3   4  12      131.10      136.90     13.59 o 
   4   4  12      123.58      121.87      6.04 o 
   5   4  12     1153.65     1125.07     26.88 o 
   6   4  12     1396.74     1335.47     29.48 o 
   7   4  12      104.96      110.95     13.45 o 
  -8   5  12     1699.96     1651.00     43.93 o 
  -7   5  12      247.77      222.10     22.70 o 
  -6   5  12       14.32       29.28      6.24 o 
  -5   5  12      505.87      514.46     16.38 o 
  -4   5  12       49.00       39.16      7.17 o 
  -3   5  12      221.05      220.49     14.49 o 
  -2   5  12      910.40      905.46     35.00 o 
  -1   5  12      397.49      413.54     34.61 o 
   0   5  12      939.83      978.39     22.05 o 
   1   5  12        4.83        7.37      2.64 o 
   2   5  12      267.64      238.44     10.75 o 
   3   5  12      339.97      340.34      8.97 o 
   4   5  12      924.77      971.94     28.44 o 
 -15   0  13      720.60      712.44     30.98 o 
 -13   0  13     1089.39     1113.37     31.08 o 
 -11   0  13     1451.28     1396.02     27.85 o 
  -9   0  13       86.85       74.61      7.15 o 
  -7   0  13      241.30      207.23     13.72 o 
  -5   0  13     4187.41     4242.52     64.89 o 
  -3   0  13       42.73       35.34      3.37 o 
  -1   0  13      728.02      671.13     19.41 o 
   1   0  13     2815.68     2866.72     79.46 o 
   3   0  13      158.83      162.11      5.19 o 
   5   0  13      571.30      566.47     21.91 o 
   7   0  13        9.18       11.07      3.01 o 
   9   0  13      398.03      406.79     19.51 o 
 -15   1  13      869.62      851.11     24.98 o 
 -14   1  13       42.27       46.65      4.96 o 
 -13   1  13      758.19      786.35     25.28 o 
 -12   1  13       30.24       33.85      3.91 o 
 -11   1  13      166.30      187.28      7.67 o 
 -10   1  13      348.95      310.08      7.79 o 
  -9   1  13     5149.26     5181.98     53.12 o 
  -8   1  13      111.17      114.87      5.23 o 
  -7   1  13      425.79      410.20      7.16 o 
  -6   1  13      406.40      353.54      9.02 o 
  -5   1  13        2.16        7.91      2.62 o 
  -4   1  13      322.73      312.05     13.52 o 
  -3   1  13     1323.19     1332.53     21.29 o 
  -2   1  13      654.71      642.42     15.68 o 
  -1   1  13     1788.31     1766.46     24.63 o 
   0   1  13     2399.02     2380.37     40.11 o 
   1   1  13      273.03      260.89      5.06 o 
   2   1  13       46.19       44.24      3.73 o 
   3   1  13       27.70       24.77      4.16 o 
   4   1  13     1251.74     1284.60     18.69 o 
   5   1  13     1352.95     1378.05     30.54 o 
   6   1  13      148.07      153.62      9.93 o 
   7   1  13      121.92      118.67      6.15 o 
   8   1  13      266.41      258.18      9.80 o 
   9   1  13     2538.12     2618.15     51.72 o 
  10   1  13      238.24      196.64      6.94 o 
 -14   2  13        5.63        9.32      6.61 o 
 -13   2  13      384.59      382.50     12.76 o 
 -12   2  13      211.34      208.00     10.82 o 
 -11   2  13      686.24      696.19     19.42 o 
 -10   2  13      498.40      515.87     16.16 o 
  -9   2  13      132.98      128.15      7.28 o 
  -8   2  13        7.02       15.16      2.24 o 
  -7   2  13      840.95      850.89     13.34 o 
  -6   2  13      670.82      681.53     12.11 o 
  -5   2  13     4357.06     4438.20     90.36 o 
  -4   2  13      230.36      228.73      4.39 o 
  -3   2  13       87.10      106.87      7.85 o 
  -2   2  13      450.31      435.82     17.02 o 
  -1   2  13      856.82      853.38     18.97 o 
   0   2  13      140.83      129.41      9.00 o 
   1   2  13      845.83      903.78     18.13 o 
   2   2  13      329.42      321.66      8.54 o 
   3   2  13     1184.70     1163.66     17.56 o 
   4   2  13       82.86       99.56      6.48 o 
   5   2  13     1374.68     1381.00     22.97 o 
   6   2  13      624.68      625.93     35.01 o 
   7   2  13      483.48      482.85     21.33 o 
   8   2  13      115.15      125.91      8.31 o 
   9   2  13      161.63      175.56      8.36 o 
 -12   3  13       41.47       40.65      4.75 o 
 -11   3  13      293.00      285.94     19.92 o 
 -10   3  13       56.04       58.14      8.38 o 
  -9   3  13     2497.32     2412.05     74.54 o 
  -8   3  13       20.33       19.20      3.08 o 
  -7   3  13       64.53       63.03      6.16 o 
  -6   3  13       22.26       25.25      2.99 o 
  -5   3  13      187.69      182.24      9.95 o 
  -4   3  13       81.95       84.11     10.15 o 
  -3   3  13     1644.00     1635.94     44.69 o 
  -2   3  13       99.54       94.06      8.14 o 
  -1   3  13     3592.87     3606.80     46.24 o 
   0   3  13      376.09      372.39     25.95 o 
   1   3  13     1316.47     1333.25     29.90 o 
   2   3  13       11.63       20.81      4.15 o 
   3   3  13      775.49      811.93     31.14 o 
   4   3  13      354.63      337.01     15.01 o 
   5   3  13        7.79       18.48      8.04 o 
   6   3  13       32.14       28.26      6.33 o 
   7   3  13      391.57      388.12     16.89 o 
   8   3  13        1.41       15.35      5.50 o 
 -10   4  13        9.02        3.66      3.10 o 
  -9   4  13        2.43       14.08      4.91 o 
  -8   4  13       29.88       29.72      5.43 o 
  -7   4  13      139.31      130.41     11.90 o 
  -6   4  13       40.45       30.87      5.77 o 
  -5   4  13     1913.15     1940.65     70.21 o 
  -4   4  13      210.96      188.50     13.15 o 
  -3   4  13       11.71       13.77      4.21 o 
  -2   4  13      392.66      407.14     17.32 o 
  -1   4  13      132.46      116.22      6.57 o 
   0   4  13      108.32      102.48      7.12 o 
   1   4  13     2114.22     2166.17     73.40 o 
   2   4  13       25.86       20.34      6.68 o 
   3   4  13      168.99      150.00      8.49 o 
   4   4  13      252.18      264.87     15.30 o 
   5   4  13      933.71      957.46     17.15 o 
   6   4  13       63.81       54.43     10.37 o 
  -6   5  13       63.03       66.37      8.89 o 
  -5   5  13       93.65       91.11     12.21 o 
  -4   5  13      307.99      303.25     28.10 o 
  -3   5  13      607.25      610.74     12.66 o 
  -2   5  13       37.34       33.13      5.99 o 
  -1   5  13      445.56      428.56     25.35 o 
   0   5  13      369.50      390.75     35.95 o 
   1   5  13      242.69      264.45     21.41 o 
 -14   0  14      448.82      447.08     20.81 o 
 -12   0  14     1513.29     1495.20     30.18 o 
 -10   0  14      181.55      169.32     10.11 o 
  -8   0  14        7.75        7.79      2.73 o 
  -6   0  14     1414.10     1501.48     33.35 o 
  -4   0  14      158.24      156.66      5.34 o 
  -2   0  14      230.07      217.08     12.61 o 
   0   0  14     3634.60     3656.05     54.73 o 
   2   0  14     1120.84     1057.87     28.67 o 
   4   0  14     6700.80     6496.91    236.76 o 
   6   0  14     1207.88     1240.30     35.43 o 
   8   0  14      292.24      325.36     75.32 o 
 -14   1  14      209.77      190.70      7.03 o 
 -13   1  14      156.54      173.35     10.50 o 
 -12   1  14      919.01      919.99     15.05 o 
 -11   1  14      246.79      264.35     15.18 o 
 -10   1  14     2241.52     2231.89     29.30 o 
  -9   1  14       27.46       15.47      2.85 o 
  -8   1  14     1184.74     1184.07     22.97 o 
  -7   1  14       24.05       36.08      3.20 o 
  -6   1  14       66.56       71.30      3.77 o 
  -5   1  14        4.67        8.86      2.63 o 
  -4   1  14     1120.39     1073.53     19.99 o 
  -3   1  14      138.77      146.65      7.12 o 
  -2   1  14      690.23      681.95     20.51 o 
  -1   1  14       18.70       18.15      2.72 o 
   0   1  14     3254.59     3278.27     68.95 o 
   1   1  14       54.92       59.42      5.50 o 
   2   1  14      141.21      132.38      9.86 o 
   3   1  14       13.43       13.19      2.92 o 
   4   1  14      299.03      303.31      8.97 o 
   5   1  14        2.45       11.60      3.46 o 
   6   1  14       16.45       28.53      4.69 o 
   7   1  14      118.25      131.09     11.52 o 
   8   1  14     1765.51     1739.18     35.69 o 
   9   1  14        7.91       13.92      4.86 o 
 -13   2  14       14.55       20.50      3.68 o 
 -12   2  14     1487.03     1472.08     30.81 o 
 -11   2  14       11.68       22.46      3.41 o 
 -10   2  14        4.40       13.37      2.66 o 
  -9   2  14      219.29      233.54     10.10 o 
  -8   2  14        4.59       14.15      3.82 o 
  -7   2  14       27.92       33.36      6.39 o 
  -6   2  14     7038.37     6873.17    214.79 o 
  -5   2  14       16.04       22.86      4.91 o 
  -4   2  14      297.96      320.44      7.73 o 
  -3   2  14       71.20       76.55      6.62 o 
  -2   2  14     1783.08     1702.07     41.38 o 
  -1   2  14      502.00      491.92     23.00 o 
   0   2  14      161.51      183.98     13.78 o 
   1   2  14       96.48       76.73      5.26 o 
   2   2  14       60.46       48.97      7.50 o 
   3   2  14      415.57      410.04     12.04 o 
   4   2  14      450.72      506.88     21.35 o 
   5   2  14      121.40      118.81      8.83 o 
   6   2  14      297.68      319.83     22.80 o 
   7   2  14       84.47       79.39     14.14 o 
   8   2  14      498.43      483.95     18.28 o 
 -12   3  14        2.11       11.43      3.50 o 
 -11   3  14        8.16       20.20      5.27 o 
 -10   3  14     1362.15     1382.39     36.26 o 
  -9   3  14       14.58        7.68      4.53 o 
  -8   3  14       97.47       93.54     13.93 o 
  -7   3  14       62.00       59.27      3.93 o 
  -6   3  14       60.16       57.26      7.24 o 
  -5   3  14        0.44        9.74      2.67 o 
  -4   3  14       94.61       92.87      6.20 o 
  -3   3  14      532.18      528.08     11.32 o 
  -2   3  14     1802.40     1842.26     29.56 o 
  -1   3  14      252.58      262.85     17.80 o 
   0   3  14      152.56      166.55      8.37 o 
   1   3  14       90.03       95.96      5.54 o 
   2   3  14     1310.43     1364.85     22.03 o 
   3   3  14        5.78        9.83      4.70 o 
   4   3  14      781.62      750.17     14.76 o 
   5   3  14        3.87       11.98      4.40 o 
   6   3  14      585.42      543.52     16.57 o 
   7   3  14       35.59       27.55      4.22 o 
  -9   4  14       93.56       89.05     11.02 o 
  -8   4  14       75.20       75.68     16.89 o 
  -7   4  14       21.41       25.40      4.97 o 
  -6   4  14     1940.08     1940.24     64.80 o 
  -5   4  14      121.78      118.28      6.85 o 
  -4   4  14       11.68       23.42      6.29 o 
  -3   4  14       27.14       32.86      4.50 o 
  -2   4  14      557.03      551.53     16.66 o 
  -1   4  14        6.06        7.03      2.11 o 
   0   4  14      452.40      476.75     11.22 o 
   1   4  14       12.40       18.32      3.77 o 
   2   4  14       37.52       40.17      5.53 o 
   3   4  14       81.74       84.78      5.40 o 
   4   4  14      540.97      517.77     18.94 o 
 -13   0  15     3986.50     4034.95     94.76 o 
 -11   0  15      536.44      492.65     13.15 o 
  -9   0  15      232.37      227.52     10.40 o 
  -7   0  15     1798.96     1737.94     46.10 o 
  -5   0  15       39.32       59.67     22.09 o 
  -3   0  15      892.92      817.58     57.58 o 
  -1   0  15      251.15      240.88     18.13 o 
   1   0  15     2955.12     2899.96    185.38 o 
   3   0  15      308.35      276.56     21.68 o 
   5   0  15      477.14      535.59     27.87 o 
   7   0  15      368.90      352.32     81.63 o 
 -13   1  15      324.01      304.88     19.35 o 
 -12   1  15       65.89       67.87      5.91 o 
 -11   1  15      280.71      273.79     14.92 o 
 -10   1  15       78.65       80.17      4.97 o 
  -9   1  15     2196.80     2222.44     27.85 o 
  -8   1  15      127.75      123.89      5.66 o 
  -7   1  15      136.24      152.25      7.32 o 
  -6   1  15       12.01       11.80      3.66 o 
  -5   1  15     1187.09     1113.17     14.38 o 
  -4   1  15        0.26        7.31      3.45 o 
  -3   1  15     3206.69     3319.59    112.94 o 
  -2   1  15       51.27       60.75      6.05 o 
  -1   1  15     1349.84     1422.79     20.47 o 
   0   1  15       59.49       67.81      7.26 o 
   1   1  15     1459.76     1490.96     37.96 o 
   2   1  15       13.58       12.46      2.70 o 
   3   1  15      161.49      185.42     11.21 o 
   4   1  15      127.93      128.39      5.98 o 
   5   1  15       27.68       35.27      6.94 o 
   6   1  15        5.95        7.71      2.51 o 
   7   1  15      409.90      434.56     12.99 o 
   8   1  15      303.49      290.04     16.75 o 
 -12   2  15      392.72      395.05     16.26 o 
 -11   2  15      196.90      227.47     19.00 o 
 -10   2  15       45.10       48.04      8.30 o 
  -9   2  15      298.63      302.22     20.11 o 
  -8   2  15       57.77       68.58      6.74 o 
  -7   2  15     6074.02     6109.22    137.86 o 
  -6   2  15        5.29       13.23      2.93 o 
  -5   2  15      122.49      100.12     14.50 o 
  -4   2  15        8.06       11.82      2.43 o 
  -3   2  15     1638.41     1638.60     36.24 o 
  -2   2  15      162.70      154.26     14.76 o 
  -1   2  15      869.31      821.59     20.65 o 
   0   2  15        9.56       15.53      2.91 o 
   1   2  15      678.42      691.13     13.74 o 
   2   2  15       31.93       34.97      5.22 o 
   3   2  15     1550.51     1545.00     39.90 o 
   4   2  15      153.16      148.84      6.89 o 
   5   2  15       86.66       88.20      6.77 o 
   6   2  15       71.86       71.07      4.80 o 
   7   2  15      120.87       95.99     10.96 o 
 -10   3  15       48.41       52.34      7.90 o 
  -9   3  15      801.28      827.15     23.79 o 
  -8   3  15       10.36       10.13      2.91 o 
  -7   3  15      558.17      528.21     24.53 o 
  -6   3  15       83.72       84.65     10.74 o 
  -5   3  15       61.15       63.07      5.64 o 
  -4   3  15      264.50      238.80     15.16 o 
  -3   3  15      951.89      985.09     26.56 o 
  -2   3  15       23.92       16.41      2.77 o 
  -1   3  15       12.44       13.12      3.13 o 
   0   3  15        5.83       17.59      3.34 o 
   1   3  15      174.01      174.84     11.41 o 
   2   3  15       13.01       14.38      3.36 o 
   3   3  15     1792.25     1850.38     37.97 o 
   4   3  15       20.23       30.75      5.25 o 
   5   3  15        8.42       11.23      5.75 o 
  -7   4  15     1417.31     1394.79     38.01 o 
  -6   4  15       42.62       34.68     10.21 o 
  -5   4  15      483.51      477.84     24.18 o 
  -4   4  15        0.27        0.18      2.25 o 
  -3   4  15      737.18      707.36     24.93 o 
  -2   4  15       34.30       30.96      5.23 o 
  -1   4  15      858.33      869.55     17.13 o 
   0   4  15        1.79       15.83      6.15 o 
   1   4  15      348.65      320.45     10.78 o 
   2   4  15       53.59       41.43      5.11 o 
 -12   0  16       82.03       61.69     13.54 o 
 -10   0  16      189.61      200.77      9.75 o 
  -8   0  16     2162.06     2178.75     67.75 o 
  -6   0  16      396.40      342.95     17.89 o 
  -4   0  16      526.78      510.76     12.93 o 
  -2   0  16       90.97      101.74     28.30 o 
   0   0  16      928.36      974.50     31.22 o 
   2   0  16     1232.93     1252.60     36.18 o 
   4   0  16      412.16      398.43     17.46 o 
   6   0  16        0.55       12.49      5.60 o 
 -12   1  16       88.43       94.68      8.06 o 
 -11   1  16       53.44       58.63      4.72 o 
 -10   1  16     2192.32     2190.31     44.29 o 
  -9   1  16       71.79       76.55      3.81 o 
  -8   1  16       67.53       62.30      5.02 o 
  -7   1  16       67.09       59.91      4.32 o 
  -6   1  16      240.00      255.16      9.50 o 
  -5   1  16      164.81      162.61      9.99 o 
  -4   1  16     2283.75     2376.62     41.06 o 
  -3   1  16       21.54       28.78      3.95 o 
  -2   1  16       58.30       74.23      6.26 o 
  -1   1  16       24.19       27.20      9.01 o 
   0   1  16     2250.02     2225.42     32.40 o 
   1   1  16       30.12       37.74      7.55 o 
   2   1  16       79.15       84.17      6.23 o 
   3   1  16      429.46      374.88     11.77 o 
   4   1  16       89.98       87.56      7.04 o 
   5   1  16      107.45      129.86     10.53 o 
   6   1  16     1587.65     1551.86     64.52 o 
 -11   2  16      202.61      195.02      9.21 o 
 -10   2  16       27.26       27.94      4.63 o 
  -9   2  16        0.24       11.36      3.02 o 
  -8   2  16     1287.30     1250.60     21.90 o 
  -7   2  16        3.46        9.26      3.02 o 
  -6   2  16     1267.92     1265.11     33.26 o 
  -5   2  16        1.29       13.26      3.38 o 
  -4   2  16     1515.32     1568.74     29.21 o 
  -3   2  16      189.15      181.65     11.72 o 
  -2   2  16      158.98      168.78     23.90 o 
  -1   2  16      470.83      489.46     14.21 o 
   0   2  16     1189.75     1239.87     32.63 o 
   1   2  16       54.12       56.27      6.02 o 
   2   2  16     2430.59     2448.22     38.06 o 
   3   2  16      278.34      266.14     20.53 o 
   4   2  16      272.68      251.83     12.80 o 
   5   2  16       65.69       69.40      7.28 o 
  -9   3  16       16.06       18.68      6.11 o 
  -8   3  16     1537.96     1602.92     33.80 o 
  -7   3  16       90.69       79.91     13.52 o 
  -6   3  16       71.52       72.94      6.68 o 
  -5   3  16       89.68       92.85      7.54 o 
  -4   3  16      426.15      406.33     16.28 o 
  -3   3  16       82.43       87.78     15.75 o 
  -2   3  16      163.56      158.75     16.45 o 
  -1   3  16        0.13       14.16      4.05 o 
   0   3  16      700.50      687.71     16.64 o 
   1   3  16       11.49       14.97      3.72 o 
   2   3  16      153.33      140.91      7.49 o 
   3   3  16      153.40      149.81      6.55 o 
  -4   4  16      566.25      543.04     17.59 o 
  -3   4  16       21.42       27.15      5.12 o 
  -2   4  16      152.31      147.42     16.72 o 
 -11   0  17      117.22      109.07     12.92 o 
  -9   0  17      875.82      916.24     24.89 o 
  -7   0  17      831.94      847.07     19.27 o 
  -5   0  17     1017.09     1034.96     39.04 o 
  -3   0  17      164.98      146.15     11.55 o 
  -1   0  17      316.27      281.33     28.42 o 
   1   0  17      527.44      528.57     20.61 o 
   3   0  17      688.00      686.66     29.28 o 
   5   0  17       72.83       58.69     11.67 o 
 -11   1  17     1156.28     1182.35     59.81 o 
 -10   1  17       48.34       45.45      6.78 o 
  -9   1  17      141.98      133.61      8.61 o 
  -8   1  17      145.78      138.02      8.64 o 
  -7   1  17       32.93       34.31      4.97 o 
  -6   1  17        0.06        8.93      3.12 o 
  -5   1  17     1019.10     1037.13     27.75 o 
  -4   1  17      424.51      399.39     13.18 o 
  -3   1  17      258.35      271.26     18.76 o 
  -2   1  17      159.97      147.41     13.34 o 
  -1   1  17     4040.40     3662.77    147.51 o 
   0   1  17       66.06       64.13      5.97 o 
   1   1  17      147.11      147.08     17.09 o 
   2   1  17      154.23      141.12     11.17 o 
   3   1  17       25.40       16.23      4.12 o 
   4   1  17      102.82       97.79      7.37 o 
  -9   2  17      235.16      206.46      7.56 o 
  -8   2  17       76.66       72.29     10.95 o 
  -7   2  17     1687.97     1819.55     69.70 o 
  -6   2  17      123.16      120.57      8.86 o 
  -5   2  17      516.22      508.02     11.48 o 
  -4   2  17      632.25      660.69     13.97 o 
  -3   2  17      207.69      199.64     22.29 o 
  -2   2  17        3.37        4.11      2.84 o 
  -1   2  17     1425.03     1394.38     23.96 o 
   0   2  17      127.96      114.63     10.11 o 
   1   2  17      788.37      802.35     25.02 o 
   2   2  17       75.64       61.64      7.86 o 
   3   2  17     1156.36     1145.65     26.13 o 
  -7   3  17     1122.03     1102.15     26.34 o 
  -6   3  17        3.27       11.31      3.28 o 
  -5   3  17      428.39      443.37     32.15 o 
  -4   3  17       40.12       46.36     16.77 o 
  -3   3  17       60.57       59.76     10.31 o 
  -2   3  17       23.25       37.37     10.20 o 
  -1   3  17     1333.44     1410.51     23.29 o 
   0   3  17        4.46        9.11      7.55 o 
   1   3  17       62.87       66.50      8.89 o 
  -8   0  18     2449.46     2527.55     63.93 o 
  -6   0  18      407.62      437.10     20.77 o 
  -4   0  18     2026.33     2089.82     73.74 o 
  -2   0  18       42.93       38.98      9.34 o 
   0   0  18      338.76      297.45     29.21 o 
   2   0  18      637.32      624.43     22.98 o 
  -9   1  18      159.52      176.27      6.87 o 
  -8   1  18      346.94      349.54      8.98 o 
  -7   1  18       95.86       87.65      9.36 o 
  -6   1  18      228.93      232.26     21.34 o 
  -5   1  18      363.47      374.52     17.61 o 
  -4   1  18      716.87      710.18     17.17 o 
  -3   1  18       40.30       47.83     12.57 o 
  -2   1  18     2117.47     2027.44     60.06 o 
  -1   1  18      283.79      299.64     27.38 o 
   0   1  18      222.39      232.04     13.06 o 
   1   1  18       19.73       28.12      6.60 o 
   2   1  18      233.74      225.65     10.35 o 
  -7   2  18      599.96      605.88     20.95 o 
  -6   2  18      215.45      217.31      8.01 o 
  -5   2  18        6.85        9.14      2.91 o 
  -4   2  18       84.31       77.06     11.55 o 
  -3   2  18      374.67      364.88     17.32 o 
  -2   2  18      242.19      239.10     21.10 o 
  -1   2  18        4.38       12.30      3.96 o 
   0   2  18        2.96        6.77      3.20 o 
   1   2  18        0.77        8.32      4.59 o 
  -5   0  19     1540.18     1539.61     58.37 o 
  -3   0  19       98.26      110.16     11.71 o 
  -1   0  19       17.33       16.67      5.87 o 
  -5   1  19      284.64      300.25     12.01 o 
  -4   1  19      567.01      631.70     39.22 o 
  -3   1  19      388.23      362.19     13.50 o 
  -2   1  19      245.64      264.32     13.81 o 
  -1   1  19       96.43       96.31     14.23 o 
                                                 
